# Supplementary material for: Point-process modeling of secondary crashes
Source: PLoS One. 2023 Dec 13;18(12):e0295343. doi: 10.1371/journal.pone.0295343 (PMC10718442; doi:10.1371/journal.pone.0295343)
Supplement: S1 File — (ZIP) [file pone.0295343.s001.zip]

Archive with 23 entries (19 files):
- Supplement material/
- Supplement material/Constant baakground/
- Supplement material/Constant baakground/Daytona_bech_constant_background.xlsx
- Supplement material/Constant baakground/Kissimmee_constant_background.xlsx
- Supplement material/Constant baakground/Orlando_constant_background.xlsx
- Supplement material/Constant baakground/Plant_city_constant_background.xlsx
- Supplement material/Constant baakground/Sanford_constant_background.xlsx
- Supplement material/Constant baakground/Tampa_constant_background.xlsx
- Supplement material/Piecewise background/
- Supplement material/Piecewise background/Daytona_beach_piecewise.xlsx
- Supplement material/Piecewise background/Kissimmee_Piecewise.xlsx
- Supplement material/Piecewise background/Orlando_Piecewise.xlsx
- Supplement material/Piecewise background/Plant_city_Piecewise.xlsx
- Supplement material/Piecewise background/Sanford_Piecewise.xlsx
- Supplement material/Piecewise background/Tampa_Piecewise.xlsx
- Supplement material/Sinusoidal background/
- Supplement material/Sinusoidal background/Daytona_beach_Sinusoidal.xlsx
- Supplement material/Sinusoidal background/Kissimmee_Sinusoidal.xlsx
- Supplement material/Sinusoidal background/Orlando_Sinusoidal.xlsx
- Supplement material/Sinusoidal background/Plant_city_Sinusoidal.xlsx
- Supplement material/Sinusoidal background/Sanford_sinusoidal.xlsx
- Supplement material/Sinusoidal background/Tampa_Sinusoidal.xlsx
- Supplement material/Supplement document.docx
