# Supplementary material for: Point-process modeling of secondary crashes
Source: PLoS One. 2023 Dec 13;18(12):e0295343. doi: 10.1371/journal.pone.0295343 (PMC10718442; doi:10.1371/journal.pone.0295343)
Supplement: S1 File — (ZIP) [file pone.0295343.s001.zip › Supplement material/Constant baakground/Daytona_bech_constant_background.xlsx]

## Sheet: Sheet1
tt	xx	yy	flag	bkgd	prob	lambd	Secondary crash
13.5882	-0.00963905	-0.0142933	1	0.93	1	0.176974	No
24.1424	0.010556	0.0159658	1	0.93	1	0.176974	No
43.2146	0.00971338	0.0085266	1	0.93	1	0.176974	No
43.8319	0.00856657	0.00834616	1	0.93	0.987296	0.179251	No
47.6951	0.00470376	0.00301816	1	0.93	1	0.176974	No
52.2819	-0.00978306	-0.0141164	1	0.93	1	0.176974	No
73.6854	0.00917955	0.00902299	1	0.93	1	0.176974	No
77.3056	-0.0104878	-0.0153209	1	0.93	1	0.176974	No
83.309	-0.0104878	-0.0153209	1	0.93	1	0.176974	No
85.6375	-0.00594578	-0.0098283	1	0.93	1	0.176974	No
93.1132	0.0102231	0.0116802	1	0.93	1	0.176974	No
93.1451	0.0261137	0.0174159	1	0.93	0.14612	1.21116	Yes
93.591	-0.00502144	-0.00871311	1	0.93	0.882911	0.200444	No
94.8826	0.00373862	0.0022008	1	0.93	0.999989	0.176976	No
95.5729	0.00971338	0.0085266	1	0.93	0.994031	0.178037	No
99.625	-0.00502144	-0.00871311	1	0.93	1	0.176974	No
100.49	0.0212682	0.0150829	1	0.93	0.99903	0.177146	No
100.819	0.00200415	-0.000237954	1	0.93	0.792641	0.223271	No
101.451	-0.00974041	-0.0144163	1	0.93	0.988807	0.178977	No
101.507	-0.00974041	-0.0144163	1	0.93	0.179464	0.986122	Yes
115.01	0.0102231	0.0116802	1	0.93	1	0.176974	No
121.444	-0.00224832	-0.0053676	1	0.93	1	0.176974	No
127.49	0.0228573	0.0158481	1	0.93	1	0.176974	No
135.701	0.00774114	0.00663327	1	0.93	1	0.176974	No
140.787	0.0227639	0.0160587	1	0.93	1	0.176974	No
160.326	-0.000501161	-0.00325996	1	0.93	1	0.176974	No
162.826	0.00950838	0.00834346	1	0.93	1	0.176974	No
163.529	0.0228573	0.0158481	1	0.93	0.994758	0.177906	No
163.533	0.0212682	0.0150829	1	0.93	0.112687	1.57049	Yes
165.646	0.00484245	0.00318542	1	0.93	1	0.176974	No
176.958	0.00887522	0.007771	1	0.93	1	0.176974	No
177.083	-0.00974041	-0.0144163	1	0.93	0.311568	0.56801	No
177.406	-0.000501161	-0.00325996	1	0.93	0.738093	0.239772	No
178.556	-0.00317272	-0.00648276	1	0.93	0.999948	0.176983	No
183.552	0.000155197	-0.00246821	1	0.93	1	0.176974	No
185.477	-0.00974041	-0.0144163	1	0.93	1	0.176974	No
185.708	0.00898565	0.00882795	1	0.93	0.578755	0.305783	No
192.546	0.0212682	0.0150829	1	0.93	1	0.176974	No
192.726	-0.000501161	-0.00325996	1	0.93	0.447157	0.395775	No
193.757	0.00975781	0.00856381	1	0.93	0.999803	0.177009	No
198.715	-0.00981418	-0.0145057	1	0.93	1	0.176974	No
205.441	-0.000501161	-0.00325996	1	0.93	1	0.176974	No
212.514	0.00917955	0.00902299	1	0.93	1	0.176974	No
218.549	0.00887522	0.007771	1	0.93	1	0.176974	No
219.152	-0.00978306	-0.0141164	1	0.93	0.985341	0.179607	No
219.152	-0.00978306	-0.0141164	1	0.93	0.108995	1.62369	Yes
219.164	-0.0105322	-0.0150216	1	0.93	0.0647729	2.73222	Yes
219.765	0.00190245	-0.000360617	1	0.93	0.95931	0.18448	No
226.533	0.000155197	-0.00246821	1	0.93	1	0.176974	No
233.524	-0.0104878	-0.0153209	1	0.93	1	0.176974	No
238.26	0.00856657	0.00834616	1	0.93	1	0.176974	No
241.415	-0.00974041	-0.0144163	1	0.93	1	0.176974	No
241.472	0.00955145	0.00838211	1	0.93	0.1829	0.967597	Yes
241.576	0.000155197	-0.00246821	1	0.93	0.189321	0.934783	Yes
247.488	-0.00963905	-0.0142933	1	0.93	1	0.176974	No
247.625	0.0215156	0.0152021	1	0.93	0.340255	0.52012	No
254.753	0.00887522	0.007771	1	0.93	1	0.176974	No
255.512	0.0195039	0.0144869	1	0.93	0.997081	0.177492	No
257.649	0.000506492	-0.00204446	1	0.93	1	0.176974	No
258.399	-0.000501161	-0.00325996	1	0.93	0.996817	0.177539	No
262.405	0.0126059	0.0106943	1	0.93	1	0.176974	No
262.557	0.00869877	0.0075994	1	0.93	0.375255	0.47161	No
269.788	-7.01556e-05	-0.00238575	1	0.93	1	0.176974	No
272.757	-0.00956532	-0.0142038	1	0.93	1	0.176974	No
274.411	0.0228703	0.0158543	1	0.93	1	0.176974	No
278.278	-0.00987537	-0.0142282	1	0.93	1	0.176974	No
287.866	0.015778	0.0124217	1	0.93	1	0.176974	No
288.778	-0.00502144	-0.00871311	1	0.93	0.999412	0.177078	No
288.812	0.00971338	0.0085266	1	0.93	0.148848	1.18895	Yes
298.644	0.0212682	0.0150829	1	0.93	1	0.176974	No
300.625	-0.0104878	-0.0153209	1	0.93	1	0.176974	No
301.635	0.00971338	0.0085266	1	0.93	0.999789	0.177011	No
305.333	-0.00963905	-0.0142933	1	0.93	1	0.176974	No
307.533	0.000155197	-0.00246821	1	0.93	1	0.176974	No
313.323	0.00887522	0.007771	1	0.93	1	0.176974	No
321.292	-0.0113829	-0.0164041	1	0.93	1	0.176974	No
321.347	0.00961605	0.00844009	1	0.93	0.179669	0.985001	Yes
323.626	-0.00987537	-0.0142282	1	0.93	1	0.176974	No
323.661	-0.00247879	-0.00528772	1	0.93	0.149779	1.18156	Yes
328.528	0.0240947	0.0164438	1	0.93	1	0.176974	No
328.785	0.00971338	0.0085266	1	0.93	0.642495	0.275448	No
330.746	-0.00978306	-0.0141164	1	0.93	1	0.176974	No
331.594	0.00971338	0.0085266	1	0.93	0.998845	0.177178	No
331.626	-0.00594578	-0.0098283	1	0.93	0.14701	1.20382	Yes
331.951	0.015778	0.0124217	1	0.93	0.681434	0.259708	No
332.485	-0.00974041	-0.0144163	1	0.93	0.968298	0.182768	No
332.51	0.0227639	0.0160587	1	0.93	0.136821	1.29347	Yes
332.768	0.0228573	0.0158481	1	0.93	0.506992	0.349066	No
349.674	0.00829419	0.00797023	1	0.93	1	0.176974	No
359.5	0.0126059	0.0106943	1	0.93	1	0.176974	No
360.459	0.000155197	-0.00246821	1	0.93	0.999638	0.177038	No
360.479	0.00068214	-0.00183258	1	0.93	0.131382	1.34702	Yes
360.489	0.000155197	-0.00246821	1	0.93	0.0697152	2.53853	Yes
363.694	-0.0104878	-0.0153209	1	0.93	1	0.176974	No
363.795	-0.0104878	-0.0153209	1	0.93	0.259835	0.681101	No
373.803	-0.00186031	-0.00489952	1	0.93	1	0.176974	No
379.504	-0.00936267	-0.013958	1	0.93	1	0.176974	No
382.799	0.00882348	0.0086423	1	0.93	1	0.176974	No
383.403	-0.00883756	-0.0133208	1	0.93	0.985445	0.179588	No
386.487	-0.00936267	-0.013958	1	0.93	1	0.176974	No
386.676	0.0216066	0.0152459	1	0.93	0.468774	0.377525	No
391.208	0.00916405	0.00803438	1	0.93	1	0.176974	No
391.231	-0.000113087	-0.00279183	1	0.93	0.134736	1.31349	Yes
391.308	-0.000501365	-0.00326021	1	0.93	0.132228	1.3384	Yes
391.337	-0.00936267	-0.013958	1	0.93	0.0843586	2.09787	Yes
391.389	0.00916405	0.00803438	1	0.93	0.0831093	2.12941	Yes
392.711	-0.00936267	-0.013958	1	0.93	0.999981	0.176977	No
393.517	0.00856685	0.00834652	1	0.93	0.998216	0.17729	No
401.854	0.00205949	-0.000171207	1	0.93	1	0.176974	No
409.773	0.00435064	0.00293774	1	0.93	1	0.176974	No
415.479	-0.000113087	-0.00279183	1	0.93	1	0.176974	No
417.573	0.00882348	0.0086423	1	0.93	1	0.176974	No
420.587	-0.00937685	-0.0136245	1	0.93	1	0.176974	No
426.801	0.0117169	0.0107703	1	0.93	1	0.176974	No
430.539	-0.00473522	-0.00836779	1	0.93	1	0.176974	No
431.793	0.00882348	0.0086423	1	0.93	0.999983	0.176977	No
435.483	0.000589521	-0.00194431	1	0.93	1	0.176974	No
442.987	0.0112744	0.00977217	1	0.93	1	0.176974	No
443.574	0.00916405	0.00803438	1	0.93	0.982724	0.180085	No
443.654	-0.00940456	-0.013658	1	0.93	0.21982	0.805086	Yes
444.681	0.00916405	0.00803438	1	0.93	0.999745	0.177019	No
446.511	0.00916405	0.00803438	1	0.93	1	0.176974	No
448.601	0.00437085	0.00261664	1	0.93	1	0.176974	No
448.934	-0.00974038	-0.0144162	1	0.93	0.799726	0.221293	No
449.122	0.0212679	0.0150828	1	0.93	0.457649	0.386702	No
451.042	0.010202	0.0089359	1	0.93	1	0.176974	No
455.472	0.00916405	0.00803438	1	0.93	1	0.176974	No
463.595	0.00913173	0.00800537	1	0.93	1	0.176974	No
469.425	0.0212679	0.0150828	1	0.93	1	0.176974	No
477.439	0.00916405	0.00803438	1	0.93	1	0.176974	No
478.434	0.0217238	0.0153023	1	0.93	0.999752	0.177018	No
479.654	0.00916405	0.00803438	1	0.93	0.999976	0.176978	No
483.945	0.015114	0.0121011	1	0.93	1	0.176974	No
485.465	0.00916405	0.00803438	1	0.93	0.999999	0.176974	No
486.604	0.0217238	0.0153023	1	0.93	0.999945	0.176983	No
493.564	0.0217238	0.0153023	1	0.93	1	0.176974	No
500.576	0.0217238	0.0153023	1	0.93	1	0.176974	No
502.439	0.00916405	0.00803438	1	0.93	1	0.176974	No
506.365	0.000413868	-0.00215619	1	0.93	1	0.176974	No
513.611	0.0212679	0.0150828	1	0.93	1	0.176974	No
514.443	0.015114	0.0121011	1	0.93	0.998636	0.177216	No
514.635	0.00887528	0.00777106	1	0.93	0.477778	0.37041	No
515.194	0.00909797	0.00894128	1	0.93	0.973672	0.181759	No
515.938	0.00882348	0.0086423	1	0.93	0.996566	0.177584	No
522.91	-0.000113087	-0.00279183	1	0.93	1	0.176974	No
527.701	0.00887528	0.00777106	1	0.93	1	0.176974	No
527.701	0.00916405	0.00803438	1	0.93	0.109172	1.62106	Yes
530.814	0.00887528	0.00777106	1	0.93	1	0.176974	No
531.25	-0.00940456	-0.013658	1	0.93	0.9212	0.192112	No
532.115	-0.00940456	-0.013658	1	0.93	0.99902	0.177147	No
540.354	0.00450954	0.00278391	1	0.93	1	0.176974	No
540.482	0.010202	0.0089359	1	0.93	0.317829	0.556821	No
540.674	0.00916405	0.00803438	1	0.93	0.420116	0.42125	No
544.251	-0.000113087	-0.00279183	1	0.93	1	0.176974	No
545.89	-0.00974038	-0.0144162	1	0.93	1	0.176974	No
546.84	-0.00974038	-0.0144162	1	0.93	0.999602	0.177044	No
558.99	0.00887528	0.00777106	1	0.93	1	0.176974	No
563.673	0.0217238	0.0153023	1	0.93	1	0.176974	No
565.592	0.0204212	0.0146751	1	0.93	1	0.176974	No
568	0.0249804	0.0168702	1	0.93	1	0.176974	No
571.001	-0.0102386	-0.0150193	1	0.93	1	0.176974	No
576.5	0.00916405	0.00803438	1	0.93	1	0.176974	No
578.585	0.0249804	0.0168702	1	0.93	1	0.176974	No
579.175	-0.00936267	-0.013958	1	0.93	0.98321	0.179996	No
583.119	-0.00936267	-0.013958	1	0.93	1	0.176974	No
589.054	0.0217238	0.0153023	1	0.93	1	0.176974	No
590.451	0.0184705	0.0137279	1	0.93	0.999996	0.176974	No
607.229	0.0217238	0.0153023	1	0.93	1	0.176974	No
607.234	0.0212679	0.0150828	1	0.93	0.114212	1.54952	Yes
611.49	0.0081695	0.00708466	1	0.93	1	0.176974	No
612.424	0.00450954	0.00278391	1	0.93	0.999534	0.177056	No
613.678	0.00916405	0.00803438	1	0.93	0.999983	0.176977	No
627.721	0.0217238	0.0153023	1	0.93	1	0.176974	No
654.722	0.00925352	0.00909322	1	0.93	1	0.176974	No
661.097	0.0212679	0.0150828	1	0.93	1	0.176974	No
683.433	0.00856685	0.00834652	1	0.93	1	0.176974	No
696.597	0.00916405	0.00803438	1	0.93	1	0.176974	No
696.686	0.00887528	0.00777106	1	0.93	0.238131	0.743179	No
721.448	0.0217238	0.0153023	1	0.93	1	0.176974	No
722.565	-0.000113087	-0.00279183	1	0.93	0.99993	0.176986	No
722.652	0.009261	0.0081214	1	0.93	0.234202	0.755647	Yes
724.118	-0.000640035	-0.00342748	1	0.93	0.999997	0.176974	No
726.89	0.0203773	0.0149079	1	0.93	1	0.176974	No
731.632	0.0083667	0.00727645	1	0.93	1	0.176974	No
732.521	0.0212679	0.0150828	1	0.93	0.999247	0.177107	No
737.085	-0.00922909	-0.0134455	1	0.93	1	0.176974	No
746.583	0.0217238	0.0153023	1	0.93	1	0.176974	No
746.583	0.0214763	0.0151832	1	0.93	0.109172	1.62106	Yes
746.622	0.015114	0.0121011	1	0.93	0.0836935	2.11455	Yes
746.896	-0.00936267	-0.013958	1	0.93	0.479204	0.369308	No
759.542	0.0152182	0.0121514	1	0.93	1	0.176974	No
786.505	0.00887528	0.00777106	1	0.93	1	0.176974	No
786.837	0.0184705	0.0137279	1	0.93	0.797391	0.221941	No
787.624	0.0204212	0.0146751	1	0.93	0.997747	0.177373	No
799.603	0.0241858	0.0164877	1	0.93	1	0.176974	No
800.406	0.0212679	0.0150828	1	0.93	0.99815	0.177302	No
800.431	0.0217238	0.0153023	1	0.93	0.136411	1.29736	Yes
801.174	0.00750385	0.00687811	1	0.93	0.993895	0.178061	No
803.054	-0.000113087	-0.00279183	1	0.93	1	0.176974	No
805.942	-6.05843e-05	-0.00237422	1	0.93	1	0.176974	No
808.602	0.0183665	0.0136772	1	0.93	1	0.176974	No
815.558	0.00916405	0.00803438	1	0.93	1	0.176974	No
824.593	0.00986139	0.00965282	1	0.93	1	0.176974	No
828.475	0.0212679	0.0150828	1	0.93	1	0.176974	No
841.436	0.015114	0.0121011	1	0.93	1	0.176974	No
844.452	0.0212679	0.0150828	1	0.93	1	0.176974	No
871.805	0.0079542	0.00748287	1	0.93	1	0.176974	No
875.721	0.0212679	0.0150828	1	0.93	1	0.176974	No
879.506	0.0217238	0.0153023	1	0.93	1	0.176974	No
880.612	0.0214763	0.0151832	1	0.93	0.999922	0.176988	No
885.344	0.00916405	0.00803438	1	0.93	1	0.176974	No
887.226	-0.00905362	-0.013233	1	0.93	1	0.176974	No
887.331	0.0230264	0.0159295	1	0.93	0.266875	0.663134	No
887.819	-0.000113087	-0.00279183	1	0.93	0.937786	0.188715	No
889.251	-0.000113087	-0.00279183	1	0.93	0.999997	0.176974	No
891.585	0.0214763	0.0151832	1	0.93	1	0.176974	No
893.557	-0.000640035	-0.00342748	1	0.93	1	0.176974	No
898.556	0.0212679	0.0150828	1	0.93	1	0.176974	No
899.448	0.0217238	0.0153023	1	0.93	0.999274	0.177102	No
904.562	0.0212679	0.0150828	1	0.93	1	0.176974	No
907.396	0.00760781	0.00648064	1	0.93	1	0.176974	No
916.538	0.0222188	0.0155407	1	0.93	1	0.176974	No
917.203	-0.000640035	-0.00342748	1	0.93	0.992318	0.178344	No
919.233	0.00173721	-0.00020924	1	0.93	1	0.176974	No
924.043	0.015114	0.0121011	1	0.93	1	0.176974	No
931.635	0.0085639	0.00746824	1	0.93	1	0.176974	No
932.531	0.0214763	0.0151832	1	0.93	0.9993	0.177098	No
947.49	0.0212288	0.015064	1	0.93	1	0.176974	No
951.604	-0.000282986	-0.00264206	1	0.93	1	0.176974	No
955.662	0.0150967	0.0123595	1	0.93	1	0.176974	No
956.396	0.00809685	0.007014	1	0.93	0.996213	0.177647	No
961.59	0.0214763	0.0151832	1	0.93	1	0.176974	No
970.531	0.0017359	-0.00056151	1	0.93	1	0.176974	No
970.638	0.00931486	0.00816975	1	0.93	0.274035	0.645808	No
974.489	0.0217238	0.0153023	1	0.93	1	0.176974	No
1004.83	-0.00936267	-0.013958	1	0.93	1	0.176974	No
1008.61	0.0089857	0.00882801	1	0.93	1	0.176974	No
1043.31	0.0217238	0.0153023	1	0.93	1	0.176974	No
1045.9	-0.00844141	-0.0128402	1	0.93	1	0.176974	No
1057.44	-0.000501365	-0.00326021	1	0.93	1	0.176974	No
1059.4	0.0212679	0.0150828	1	0.93	1	0.176974	No
1084.21	0.015114	0.0121011	1	0.93	1	0.176974	No
