# Supplementary material for: Point-process modeling of secondary crashes
Source: PLoS One. 2023 Dec 13;18(12):e0295343. doi: 10.1371/journal.pone.0295343 (PMC10718442; doi:10.1371/journal.pone.0295343)
Supplement: S1 File — (ZIP) [file pone.0295343.s001.zip › Supplement material/Constant baakground/Orlando_constant_background.xlsx]

## Sheet: revent_Orlando_2miles_3years_co
tt	xx	yy	flag	bkgd	prob	lambd	Secondary crash
9.46319	-0.00310166	0.00488698	1	0.7	1	0.27454	No
11.0535	-0.0037121	0.00569037	1	0.7	1	0.27454	No
11.2146	-0.00472786	0.00708962	1	0.7	0.384488	0.71404	No
11.2222	-0.00437458	0.00645707	1	0.7	0.0751911	3.65122	Yes
11.2292	-0.00459495	0.00645658	1	0.7	0.0430704	6.3742	Yes
11.2361	-0.00459495	0.00645658	1	0.7	0.0309466	8.87138	Yes
11.4167	-0.00194196	0.00395357	1	0.7	0.180033	1.52494	Yes
14.7396	-0.00437458	0.00645707	1	0.7	1	0.27454	No
15.0972	-0.00426745	0.00630141	1	0.7	0.878598	0.312475	No
15.2736	0.000531152	0.00134453	1	0.7	0.427607	0.642037	No
15.7465	-0.000546876	0.00235706	1	0.7	0.964764	0.284566	No
17.8819	-0.00215536	0.00396702	1	0.7	1	0.27454	No
19.375	-0.00376266	0.00574234	1	0.7	1	0.27454	No
23.2847	-0.00288644	0.00487501	1	0.7	1	0.27454	No
24.1111	-0.00345231	0.00521171	1	0.7	0.999599	0.27465	No
27.4653	0.00449763	-0.00518326	1	0.7	1	0.27454	No
27.7917	-0.000305537	0.00236847	1	0.7	0.830571	0.330543	No
28.6424	0.00451874	-0.00739472	1	0.7	0.999699	0.274622	No
32.5299	0.00451188	-0.00665316	1	0.7	1	0.27454	No
34.7257	0.00435177	-0.00555259	1	0.7	1	0.27454	No
37.5972	-0.00393197	0.00565381	1	0.7	1	0.27454	No
44.5	0.00427395	-0.00305095	1	0.7	1	0.27454	No
44.5694	0.0014868	0.000634727	1	0.7	0.166146	1.6524	Yes
44.5944	-0.00204609	0.00405449	1	0.7	0.0745778	3.68125	Yes
44.6042	0.0014868	0.000634727	1	0.7	0.0443291	6.19321	Yes
46.666	-0.00126222	0.00327941	1	0.7	1	0.27454	No
47.9931	0.00371639	-0.00179193	1	0.7	0.999999	0.27454	No
48.1181	-0.0037121	0.00569037	1	0.7	0.28482	0.963905	No
51.7778	-0.000815149	0.00327086	1	0.7	1	0.27454	No
52.5486	0.00451752	-0.00733658	1	0.7	0.9992	0.274759	No
55.6972	0.000213753	0.0018631	1	0.7	1	0.27454	No
61.2701	-0.00298848	0.00446981	1	0.7	1	0.27454	No
61.4201	0.00481825	-0.00731594	1	0.7	0.352277	0.779329	No
62.2375	-0.000358185	0.00241835	1	0.7	0.999483	0.274682	No
69.3715	-0.00275163	0.00417412	1	0.7	1	0.27454	No
70.559	-0.00417452	0.00590336	1	0.7	0.999996	0.274541	No
71.8292	0.00451129	-0.00656591	1	0.7	0.999998	0.27454	No
72.4826	0.00371639	-0.00179193	1	0.7	0.996553	0.275489	No
72.9354	0.00450756	-0.00601334	1	0.7	0.95949	0.286131	No
85.5708	-0.000358185	0.00241835	1	0.7	1	0.27454	No
85.7451	-0.00224393	0.00424625	1	0.7	0.424074	0.647386	No
90.3958	-0.00399255	0.00571653	1	0.7	1	0.27454	No
90.409	-0.0021022	0.00331641	1	0.7	0.0899407	3.05245	Yes
91.6424	-0.00224393	0.00424625	1	0.7	0.999995	0.274541	No
92.6667	0.00450756	-0.00601334	1	0.7	0.999966	0.274549	No
93.5292	-0.0042503	0.006278	1	0.7	0.999745	0.27461	No
101.142	-0.00415426	0.00588285	1	0.7	1	0.27454	No
102.881	0.00451874	-0.00739472	1	0.7	1	0.27454	No
103.354	-0.00404303	0.00576879	1	0.7	0.968207	0.283555	No
103.901	-0.00373232	0.00571116	1	0.7	0.987127	0.27812	No
104.317	-0.00137471	0.00318984	1	0.7	0.936826	0.293053	No
105.396	-0.00409124	0.00608989	1	0.7	0.999983	0.274544	No
106.031	-0.00459495	0.00645658	1	0.7	0.995687	0.275729	No
107.363	-0.00459495	0.00645658	1	0.7	0.999999	0.27454	No
109.705	0.00105602	0.000844865	1	0.7	1	0.27454	No
109.76	0.0043713	-0.00696272	1	0.7	0.142464	1.92708	Yes
111.088	0.00450296	-0.00560555	1	0.7	0.999999	0.27454	No
113.806	-0.00110167	0.00268184	1	0.7	1	0.27454	No
117.495	-0.00304903	0.00483728	1	0.7	1	0.27454	No
119.73	0.00228481	-0.000323842	1	0.7	1	0.27454	No
120.712	0.00371639	-0.00179193	1	0.7	0.999942	0.274555	No
124.464	-0.000813875	0.00284464	1	0.7	1	0.27454	No
125.49	-0.00331969	0.00530389	1	0.7	0.999967	0.274549	No
126.646	-0.00204609	0.00405449	1	0.7	0.999993	0.274541	No
132.272	0.00446199	-0.0041084	1	0.7	1	0.27454	No
133.405	-0.00128384	0.00309576	1	0.7	0.999991	0.274542	No
143.615	-0.0037121	0.00569037	1	0.7	1	0.27454	No
144.541	0.00433837	-0.00444766	1	0.7	0.999885	0.274571	No
148.417	0.00387185	-0.00207114	1	0.7	1	0.27454	No
148.735	-0.00112865	0.00314653	1	0.7	0.816747	0.336138	No
149.965	-0.000358185	0.00241835	1	0.7	0.999997	0.27454	No
151.917	0.00210368	4.0504e-05	1	0.7	1	0.27454	No
152.757	-0.00285087	0.00464595	1	0.7	0.999663	0.274632	No
155.75	-0.0021398	0.00414533	1	0.7	1	0.27454	No
156.342	0.0043713	-0.00696272	1	0.7	0.992582	0.276591	No
159.821	-0.00115983	0.00317694	1	0.7	1	0.27454	No
166.319	0.00437313	-0.00709367	1	0.7	1	0.27454	No
169.776	0.0043651	-0.00651179	1	0.7	1	0.27454	No
169.871	0.00137303	0.000546871	1	0.7	0.215362	1.27478	No
169.911	-0.00459495	0.00645658	1	0.7	0.0959275	2.86195	Yes
170.208	0.00282833	-0.000649233	1	0.7	0.655613	0.418752	No
174.504	-0.000888856	0.00337346	1	0.7	1	0.27454	No
174.951	-0.00304903	0.00483728	1	0.7	0.956723	0.286958	No
176.597	-0.00197889	0.00379475	1	0.7	1	0.27454	No
180.333	-0.00331969	0.00530389	1	0.7	1	0.27454	No
181.476	-0.00437458	0.00645707	1	0.7	0.999992	0.274542	No
184.665	-0.00118031	0.00319744	1	0.7	1	0.27454	No
185.869	-0.00415426	0.00588285	1	0.7	0.999996	0.274541	No
190.422	-0.00459495	0.00645658	1	0.7	1	0.27454	No
190.451	-0.0033438	0.00511561	1	0.7	0.107622	2.55095	Yes
197.865	-0.00303236	0.00501602	1	0.7	1	0.27454	No
197.903	-0.00472786	0.00708962	1	0.7	0.118013	2.32635	Yes
200.776	-0.00404303	0.00576879	1	0.7	1	0.27454	No
200.776	-0.00342323	0.0054053	1	0.7	0.0773556	3.54906	Yes
200.79	-0.00460648	0.00682632	1	0.7	0.0478709	5.735	Yes
201.539	-0.00415426	0.00588285	1	0.7	0.99719	0.275313	No
202.372	-0.00354996	0.00529821	1	0.7	0.999629	0.274641	No
203.517	-0.00250349	0.00366041	1	0.7	0.999993	0.274542	No
205.831	-0.00459495	0.00645658	1	0.7	1	0.27454	No
206.705	0.000618797	0.0014689	1	0.7	0.999778	0.274601	No
207.411	-0.00288644	0.00487501	1	0.7	0.998212	0.275031	No
208.503	-0.00415426	0.00588285	1	0.7	0.999985	0.274544	No
208.919	-0.00459495	0.00645658	1	0.7	0.936891	0.293033	No
210.698	0.000393029	0.00147276	1	0.7	1	0.27454	No
211.66	0.000618797	0.0014689	1	0.7	0.999926	0.27456	No
212.319	-0.00351643	0.00549658	1	0.7	0.996811	0.275418	No
213.622	-0.00304903	0.00483728	1	0.7	0.999999	0.27454	No
213.708	-0.00304903	0.00483728	1	0.7	0.198328	1.38427	No
219.403	-0.00477394	0.00677241	1	0.7	1	0.27454	No
219.958	0.00451874	-0.00739472	1	0.7	0.988414	0.277758	No
225.867	-0.00304903	0.00483728	1	0.7	1	0.27454	No
225.873	-0.00395217	0.00567471	1	0.7	0.0831023	3.30363	Yes
226.713	0.00451874	-0.00739472	1	0.7	0.999352	0.274718	No
226.863	-0.00459495	0.00645658	1	0.7	0.350292	0.783745	No
227.014	-0.00342323	0.0054053	1	0.7	0.32382	0.847815	No
233.608	-0.00112865	0.00314653	1	0.7	1	0.27454	No
233.659	0.00103488	0.000864732	1	0.7	0.137258	2.00018	Yes
239.691	-0.00431689	0.00637325	1	0.7	1	0.27454	No
239.691	-0.00453685	0.006373	1	0.7	0.0773556	3.54906	Yes
239.77	-0.00480806	0.0068366	1	0.7	0.101092	2.71573	Yes
240.761	0.00447249	-0.00426782	1	0.7	0.99991	0.274564	No
240.944	-0.00285087	0.00464595	1	0.7	0.449621	0.610602	No
247.271	0.00103488	0.000864732	1	0.7	1	0.27454	No
252.748	0.00451247	-0.00674041	1	0.7	1	0.27454	No
255.229	0.00450659	-0.00591146	1	0.7	1	0.27454	No
255.498	-0.00437458	0.00645707	1	0.7	0.704995	0.38942	No
255.583	-0.00415426	0.00588285	1	0.7	0.190221	1.44327	No
271.74	-0.00380311	0.00578391	1	0.7	1	0.27454	No
274.406	-0.000598215	0.00240814	1	0.7	1	0.27454	No
280.35	-0.0020827	0.00389608	1	0.7	1	0.27454	No
280.993	-0.000864287	0.00333926	1	0.7	0.996077	0.275621	No
285.328	-0.00145492	0.00290829	1	0.7	1	0.27454	No
289.059	0.00435882	-0.00341929	1	0.7	1	0.27454	No
292.741	0.0043522	-0.00558165	1	0.7	1	0.27454	No
294.663	-0.00250349	0.00366041	1	0.7	1	0.27454	No
299.701	-0.00409124	0.00608989	1	0.7	1	0.27454	No
300.094	-0.00437458	0.00645707	1	0.7	0.918392	0.298935	No
300.118	-0.00459495	0.00645658	1	0.7	0.101262	2.71118	Yes
300.5	-0.00437458	0.00645707	1	0.7	0.848893	0.323409	No
300.544	-0.00459495	0.00645658	1	0.7	0.125688	2.18429	Yes
302.662	-0.00415426	0.00588285	1	0.7	1	0.27454	No
305.438	-0.000888856	0.00337346	1	0.7	1	0.27454	No
306.276	-0.00310166	0.00488698	1	0.7	0.999657	0.274634	No
311.823	-0.00415426	0.00588285	1	0.7	1	0.27454	No
312.361	-0.00477394	0.00677241	1	0.7	0.985655	0.278535	No
316.377	0.00103488	0.000864732	1	0.7	1	0.27454	No
317.367	-0.0037121	0.00569037	1	0.7	0.999948	0.274554	No
324.094	-0.000847908	0.00331646	1	0.7	1	0.27454	No
325.11	-0.00237336	0.00417982	1	0.7	0.999963	0.27455	No
325.292	-0.00304903	0.00483728	1	0.7	0.447481	0.613522	No
325.299	-0.00477394	0.00677241	1	0.7	0.0758982	3.61721	Yes
328.743	-0.00431689	0.00637325	1	0.7	1	0.27454	No
330.681	0.00261194	-0.000434947	1	0.7	1	0.27454	No
330.784	0.00419461	-0.00334121	1	0.7	0.233433	1.17609	No
332.493	-0.0038613	0.00558064	1	0.7	1	0.27454	No
333.736	0.00437049	-0.00690452	1	0.7	0.999998	0.27454	No
333.752	-0.0038512	0.00557018	1	0.7	0.0928154	2.95791	Yes
335.745	-0.00415426	0.00588285	1	0.7	1	0.27454	No
339.572	0.00450296	-0.00560555	1	0.7	1	0.27454	No
339.69	-0.00216063	0.00416551	1	0.7	0.26922	1.01976	No
345.612	-0.00415426	0.00588285	1	0.7	1	0.27454	No
346.972	-0.000960772	0.00298552	1	0.7	0.999999	0.27454	No
347.031	-0.00391435	0.00589824	1	0.7	0.150028	1.82992	Yes
348.633	0.00436568	-0.0065554	1	0.7	1	0.27454	No
352.847	0.00450659	-0.00591146	1	0.7	1	0.27454	No
356.708	-0.00404303	0.00576879	1	0.7	1	0.27454	No
361.528	0.00126736	0.000646203	1	0.7	1	0.27454	No
363.943	-0.00454963	0.00672459	1	0.7	1	0.27454	No
364.026	0.00411184	-0.00258397	1	0.7	0.191536	1.43336	No
365.451	-0.000815182	0.00327091	1	0.7	1	0.27454	No
365.837	-0.00134448	0.00315854	1	0.7	0.911665	0.301141	No
367.44	-0.00437481	0.00645741	1	0.7	1	0.27454	No
367.968	-0.00459504	0.00645672	1	0.7	0.983698	0.279089	No
368.019	-0.00304885	0.00483711	1	0.7	0.136072	2.0176	Yes
368.033	-0.00186509	0.00368366	1	0.7	0.0610838	4.49447	Yes
368.035	-0.00459504	0.00645672	1	0.7	0.0362339	7.57687	Yes
369.306	-0.00459504	0.00645672	1	0.7	0.999995	0.274541	No
373.833	-0.00391435	0.00589824	1	0.7	1	0.27454	No
373.92	-0.00310155	0.00488688	1	0.7	0.199708	1.37471	No
373.974	-0.00310155	0.00488688	1	0.7	0.10975	2.50149	Yes
374.327	-0.00106537	0.00308584	1	0.7	0.802149	0.342255	No
379.041	0.00371657	-0.00179221	1	0.7	1	0.27454	No
380.476	0.00437313	-0.0070937	1	0.7	1	0.27454	No
381.034	-0.00225933	0.00406851	1	0.7	0.988804	0.277648	No
381.076	0.00448588	-0.00464582	1	0.7	0.124364	2.20755	Yes
381.164	0.00444214	-0.00390583	1	0.7	0.135631	2.02416	Yes
387.812	-0.00409139	0.00609007	1	0.7	1	0.27454	No
391.211	0.000531011	0.00134467	1	0.7	1	0.27454	No
391.211	0.00125713	0.000855371	1	0.7	0.0773556	3.54906	Yes
391.901	-0.00233747	0.00433692	1	0.7	0.995609	0.27575	No
391.938	-0.00415407	0.00588266	1	0.7	0.117077	2.34496	Yes
392.067	0.00450755	-0.00601284	1	0.7	0.204449	1.34283	No
393.34	-0.000608416	0.00241829	1	0.7	0.999998	0.27454	No
393.34	-0.00204146	0.00385583	1	0.7	0.0773556	3.54906	Yes
393.404	0.00437515	-0.00723905	1	0.7	0.0857293	3.2024	Yes
399.824	-0.00480786	0.00683623	1	0.7	1	0.27454	No
401.938	-0.00409139	0.00609007	1	0.7	1	0.27454	No
401.951	-0.00355017	0.00529841	1	0.7	0.0906518	3.02851	Yes
402.433	-0.00415407	0.00588266	1	0.7	0.948326	0.289499	No
407.128	-0.00244163	0.00443788	1	0.7	1	0.27454	No
408.746	0.00448588	-0.00464582	1	0.7	1	0.27454	No
409.589	0.00126722	0.000646331	1	0.7	0.999675	0.274629	No
409.59	0.00437131	-0.00696289	1	0.7	0.0779737	3.52092	Yes
411.139	0.00435582	-0.00582912	1	0.7	1	0.27454	No
415.472	-0.00109152	0.00289891	1	0.7	1	0.27454	No
418.132	-0.00457086	0.00676258	1	0.7	1	0.27454	No
419.474	-0.00415407	0.00588266	1	0.7	0.999999	0.27454	No
421.112	-0.00268121	0.00467008	1	0.7	1	0.27454	No
421.639	-0.00238955	0.0043874	1	0.7	0.983559	0.279129	No
425.419	-0.00292331	0.00471666	1	0.7	1	0.27454	No
429.475	-0.00147629	0.00329326	1	0.7	1	0.27454	No
431.743	0.00437131	-0.00696289	1	0.7	1	0.27454	No
431.785	0.00437647	-0.00734079	1	0.7	0.123527	2.22251	Yes
435.044	-0.00135419	0.00337146	1	0.7	1	0.27454	No
435.126	-0.00371202	0.00569029	1	0.7	0.188869	1.4536	No
436.361	-0.00249014	0.00468011	1	0.7	0.999997	0.27454	No
443.5	-0.00391435	0.00589824	1	0.7	1	0.27454	No
443.501	-0.00310155	0.00488688	1	0.7	0.0786003	3.49286	Yes
443.607	-0.00415407	0.00588266	1	0.7	0.136157	2.01635	Yes
444.299	-0.00415407	0.00588266	1	0.7	0.996719	0.275443	No
444.372	0.00451874	-0.00739448	1	0.7	0.17219	1.5944	Yes
450.321	0.00432592	-0.004216	1	0.7	1	0.27454	No
451.126	-0.00371202	0.00569029	1	0.7	0.999476	0.274683	No
457.468	-0.00415407	0.00588266	1	0.7	1	0.27454	No
460.542	0.00411822	-0.0030457	1	0.7	1	0.27454	No
462.872	0.0022301	-7.9008e-05	1	0.7	1	0.27454	No
472.142	-0.00371202	0.00569029	1	0.7	1	0.27454	No
475.647	0.00352265	-0.00175859	1	0.7	1	0.27454	No
477.993	0.00148725	0.000634293	1	0.7	1	0.27454	No
477.995	0.00148725	0.000634293	1	0.7	0.0792295	3.46512	Yes
478.024	-0.00395206	0.0056746	1	0.7	0.0575674	4.76901	Yes
478.035	-0.00395206	0.0056746	1	0.7	0.0386811	7.09751	Yes
478.306	-0.00245645	0.00426093	1	0.7	0.443012	0.619711	No
478.311	-0.00391435	0.00589824	1	0.7	0.0751742	3.65204	Yes
478.67	0.00437131	-0.00696289	1	0.7	0.783772	0.35028	No
483.82	-0.0047279	0.00708971	1	0.7	1	0.27454	No
487.203	0.00451502	-0.00711817	1	0.7	1	0.27454	No
489.336	-0.00030599	0.00236891	1	0.7	1	0.27454	No
491.631	0.00129891	0.000616544	1	0.7	1	0.27454	No
496.094	-0.000761175	0.00279534	1	0.7	1	0.27454	No
501.163	-0.00112818	0.00314607	1	0.7	1	0.27454	No
502.083	-0.00216039	0.00416529	1	0.7	0.999877	0.274573	No
504.441	-0.000559911	0.00260706	1	0.7	1	0.27454	No
504.444	-0.00030599	0.00236891	1	0.7	0.0798633	3.43762	Yes
504.48	-0.00030599	0.00236891	1	0.7	0.0626977	4.37878	Yes
508.739	0.00437029	-0.00689022	1	0.7	1	0.27454	No
509.649	0.00126722	0.000646331	1	0.7	0.999858	0.274578	No
510.29	0.000734101	0.00135782	1	0.7	0.996009	0.27564	No
511.705	-0.00132869	0.00386692	1	0.7	1	0.27454	No
512.675	0.00371657	-0.00179221	1	0.7	0.999933	0.274558	No
514.844	-0.00459504	0.00645672	1	0.7	1	0.27454	No
517.337	-0.00375633	0.00548101	1	0.7	1	0.27454	No
519.581	0.00437394	-0.00715184	1	0.7	1	0.27454	No
520.501	-0.00030599	0.00236891	1	0.7	0.999875	0.274574	No
521.774	-0.0047279	0.00708971	1	0.7	0.999998	0.27454	No
522.647	-0.000358647	0.00241878	1	0.7	0.999774	0.274602	No
522.798	-0.00341997	0.00518307	1	0.7	0.356233	0.770674	No
522.822	-0.00459504	0.00645672	1	0.7	0.0897302	3.05961	Yes
525.007	-0.000137569	0.00237655	1	0.7	1	0.27454	No
525.394	0.000734101	0.00135782	1	0.7	0.913049	0.300684	No
525.455	-0.00393459	0.00591904	1	0.7	0.150118	1.82882	Yes
534.125	-0.000118054	0.00194525	1	0.7	1	0.27454	No
534.705	-0.000814137	0.00284489	1	0.7	0.991416	0.276916	No
535.337	-0.00415407	0.00588266	1	0.7	0.995494	0.275782	No
538.383	0.00437131	-0.00696289	1	0.7	1	0.27454	No
539.371	0.00159186	0.000533802	1	0.7	0.999947	0.274554	No
540.558	-0.00249014	0.00468011	1	0.7	0.999996	0.274541	No
543.717	0.00387187	-0.00207118	1	0.7	1	0.27454	No
543.792	0.00353965	-0.00150888	1	0.7	0.175963	1.56021	Yes
544.564	0.00437313	-0.0070937	1	0.7	0.998905	0.27484	No
546.351	-0.000847926	0.00331649	1	0.7	1	0.27454	No
546.403	-0.0023842	0.00460398	1	0.7	0.137258	2.00018	Yes
546.794	-0.00204582	0.00405423	1	0.7	0.87869	0.312442	No
546.927	-0.00415407	0.00588266	1	0.7	0.302174	0.908547	No
550.033	-0.00225933	0.00406851	1	0.7	1	0.27454	No
550.944	-0.0023527	0.00415965	1	0.7	0.999861	0.274578	No
552.788	0.00378026	-0.00219637	1	0.7	1	0.27454	No
553.962	0.00125713	0.000855371	1	0.7	0.999995	0.274541	No
560.594	0.00178014	0.000352919	1	0.7	1	0.27454	No
561.655	0.00125713	0.000855371	1	0.7	0.999978	0.274545	No
561.756	-0.00139485	0.00321068	1	0.7	0.228818	1.19982	No
565.764	-0.0046063	0.006826	1	0.7	1	0.27454	No
565.795	-0.0046063	0.006826	1	0.7	0.110142	2.4926	Yes
567.674	0.00156297	0.000368322	1	0.7	1	0.27454	No
567.875	0.00156297	0.000368322	1	0.7	0.505718	0.542871	No
568.681	0.00159186	0.000533802	1	0.7	0.999438	0.274694	No
573.601	0.00061919	0.00146852	1	0.7	1	0.27454	No
581.587	0.00178014	0.000352919	1	0.7	1	0.27454	No
584.478	-0.00459504	0.00645672	1	0.7	1	0.27454	No
585.54	-0.00437481	0.00645741	1	0.7	0.999979	0.274545	No
588.698	-0.00288641	0.00487497	1	0.7	1	0.27454	No
590.76	0.00282844	-0.000649345	1	0.7	1	0.27454	No
591.508	-0.00115933	0.00317645	1	0.7	0.998945	0.27483	No
591.509	-0.00204582	0.00405423	1	0.7	0.0779693	3.52112	Yes
591.509	-0.00283746	0.00482152	1	0.7	0.0403994	6.79564	Yes
592.69	-0.00265357	0.00445335	1	0.7	0.999985	0.274544	No
593.689	-0.00265357	0.00445335	1	0.7	0.999954	0.274552	No
594.361	0.00103485	0.000864766	1	0.7	0.99727	0.275291	No
596.684	-0.00459504	0.00645672	1	0.7	1	0.27454	No
597.083	0.00446964	-0.00422446	1	0.7	0.924044	0.297107	No
598.118	-0.0033193	0.00530351	1	0.7	0.99997	0.274548	No
598.744	-0.000888856	0.00337346	1	0.7	0.995134	0.275882	No
598.962	-0.00237345	0.00417991	1	0.7	0.559436	0.490744	No
599.778	-0.00437481	0.00645741	1	0.7	0.999514	0.274673	No
600.583	-0.000866476	0.00289509	1	0.7	0.999476	0.274683	No
606.686	-0.00396494	0.00595023	1	0.7	1	0.27454	No
606.753	-0.00459504	0.00645672	1	0.7	0.16258	1.68865	Yes
606.806	-0.00437481	0.00645741	1	0.7	0.100782	2.7241	Yes
606.809	-0.00459504	0.00645672	1	0.7	0.047695	5.75615	Yes
606.847	-0.00283746	0.00482152	1	0.7	0.0476537	5.76114	Yes
606.869	0.00450873	-0.00618737	1	0.7	0.0396968	6.91591	Yes
608.094	-0.00414388	0.00587235	1	0.7	0.999992	0.274542	No
608.763	-0.00265357	0.00445335	1	0.7	0.997174	0.275318	No
608.808	-0.00391435	0.00589824	1	0.7	0.127299	2.15666	Yes
609.019	0.00450873	-0.00618737	1	0.7	0.427333	0.642448	No
609.236	-0.00437481	0.00645741	1	0.7	0.52884	0.519135	No
609.242	-0.00404272	0.00576847	1	0.7	0.0771569	3.5582	Yes
610.243	-0.00299615	0.00478734	1	0.7	0.999909	0.274564	No
610.326	0.00451246	-0.00674003	1	0.7	0.191535	1.43337	No
610.458	-0.00283746	0.00482152	1	0.7	0.242854	1.13047	No
610.504	-0.00224372	0.00424605	1	0.7	0.105295	2.60733	Yes
610.859	-0.00288641	0.00487497	1	0.7	0.803244	0.341788	No
610.872	-0.00283746	0.00482152	1	0.7	0.0875962	3.13415	Yes
612.878	-0.00391435	0.00589824	1	0.7	1	0.27454	No
615.834	-0.00283746	0.00482152	1	0.7	1	0.27454	No
621.786	0.00178014	0.000352919	1	0.7	1	0.27454	No
623.551	-0.000216013	0.00247545	1	0.7	1	0.27454	No
623.742	-0.00215558	0.00396723	1	0.7	0.473282	0.580076	No
623.749	-0.00185832	0.00387251	1	0.7	0.0777859	3.52943	Yes
624.656	-0.00194165	0.00395327	1	0.7	0.999705	0.274621	No
626.014	0.00103485	0.000864766	1	0.7	0.999999	0.27454	No
627.844	0.00260321	-0.000641308	1	0.7	1	0.27454	No
627.931	-0.00160074	0.00300272	1	0.7	0.198328	1.38427	No
629.174	-0.00204582	0.00405423	1	0.7	0.999997	0.27454	No
629.775	-0.00194165	0.00395327	1	0.7	0.993423	0.276357	No
632.668	-0.000866476	0.00289509	1	0.7	1	0.27454	No
637.592	0.00159186	0.000533802	1	0.7	1	0.27454	No
639.229	-0.00390424	0.00588784	1	0.7	1	0.27454	No
639.903	-0.00283746	0.00482152	1	0.7	0.997316	0.275278	No
640.602	0.00451413	-0.00698728	1	0.7	0.99805	0.275076	No
640.688	-0.00115933	0.00317645	1	0.7	0.195564	1.40384	No
641.019	-0.0037626	0.00574228	1	0.7	0.796187	0.344818	No
644.01	-0.00459504	0.00645672	1	0.7	1	0.27454	No
644.267	-0.00415407	0.00588266	1	0.7	0.673496	0.407633	No
644.397	-0.00245645	0.00426093	1	0.7	0.289066	0.949746	No
644.444	-0.00415407	0.00588266	1	0.7	0.111286	2.46697	Yes
644.469	-0.0044242	0.00652918	1	0.7	0.063661	4.31253	Yes
644.833	-0.00310155	0.00488688	1	0.7	0.779434	0.352229	No
645.4	0.000234567	0.00184284	1	0.7	0.98966	0.277408	No
645.674	-0.00415407	0.00588266	1	0.7	0.717262	0.382761	No
645.701	-0.00391435	0.00589824	1	0.7	0.10293	2.66726	Yes
648.692	-0.00204582	0.00405423	1	0.7	1	0.27454	No
655.625	-0.0033193	0.00530351	1	0.7	1	0.27454	No
665.535	-0.00223117	0.00449402	1	0.7	1	0.27454	No
668.764	-0.0014565	0.00347432	1	0.7	1	0.27454	No
673.935	-0.00245645	0.00426093	1	0.7	1	0.27454	No
675.118	-0.00283746	0.00482152	1	0.7	0.999995	0.274541	No
675.193	-0.00459504	0.00645672	1	0.7	0.175963	1.56021	Yes
675.24	-0.00459504	0.00645672	1	0.7	0.0970848	2.82783	Yes
679.819	-0.000546743	0.00235693	1	0.7	1	0.27454	No
679.819	-0.00310155	0.00488688	1	0.7	0.0773556	3.54906	Yes
680.633	-0.0023527	0.00415965	1	0.7	0.999064	0.274797	No
680.689	0.000734101	0.00135782	1	0.7	0.143515	1.91297	Yes
684.69	-0.00133367	0.00335093	1	0.7	1	0.27454	No
685.724	-0.00288641	0.00487497	1	0.7	0.99997	0.274548	No
687.544	-0.00271246	0.00470037	1	0.7	1	0.27454	No
690.803	-0.00288641	0.00487497	1	0.7	1	0.27454	No
691.315	-0.00459504	0.00645672	1	0.7	0.980009	0.28014	No
692.592	0.00371657	-0.00179221	1	0.7	0.999999	0.27454	No
698.304	-0.00390424	0.00588784	1	0.7	1	0.27454	No
699.742	0.00371657	-0.00179221	1	0.7	1	0.27454	No
701.244	-0.00115933	0.00317645	1	0.7	1	0.27454	No
705.518	-0.00415407	0.00588266	1	0.7	1	0.27454	No
706.709	0.00437647	-0.00734079	1	0.7	0.999996	0.274541	No
708.094	-0.00391435	0.00589824	1	0.7	1	0.27454	No
709.041	0.00156297	0.000368322	1	0.7	0.999911	0.274564	No
710.964	0.00451433	-0.00701636	1	0.7	1	0.27454	No
712.372	-0.00208296	0.00389634	1	0.7	1	0.27454	No
718.056	0.00450873	-0.00618737	1	0.7	1	0.27454	No
720.852	-0.00101937	0.00262299	1	0.7	1	0.27454	No
721.702	-0.00204582	0.00405423	1	0.7	0.999702	0.274621	No
722.243	-0.00437481	0.00645741	1	0.7	0.986136	0.278399	No
735.51	-0.00393459	0.00591904	1	0.7	1	0.27454	No
736.955	0.00451413	-0.00698728	1	0.7	1	0.27454	No
743.84	-0.00415407	0.00588266	1	0.7	1	0.27454	No
753.038	-0.00233747	0.00433692	1	0.7	1	0.27454	No
753.092	-0.00254982	0.00435208	1	0.7	0.140362	1.95594	Yes
753.175	-0.00245645	0.00426093	1	0.7	0.135349	2.02839	Yes
753.547	0.00125713	0.000855371	1	0.7	0.848569	0.323532	No
759.047	-0.00404272	0.00576847	1	0.7	1	0.27454	No
759.174	0.00448418	-0.00458766	1	0.7	0.290139	0.946234	No
759.351	-0.00459504	0.00645672	1	0.7	0.389509	0.704834	No
762.794	-0.00216655	0.00345464	1	0.7	1	0.27454	No
768.707	-0.00183749	0.00385231	1	0.7	1	0.27454	No
769.052	0.0027769	-0.000598305	1	0.7	0.860974	0.318871	No
771.066	0.00125713	0.000855371	1	0.7	1	0.27454	No
772.958	-0.00459504	0.00645672	1	0.7	1	0.27454	No
775.368	-0.00273329	0.00472056	1	0.7	1	0.27454	No
779.167	0.00451561	-0.00720543	1	0.7	1	0.27454	No
780.142	-0.00459504	0.00645672	1	0.7	0.999938	0.274557	No
780.551	-0.00404272	0.00576847	1	0.7	0.932124	0.294531	No
781.638	0.000531011	0.00134467	1	0.7	0.999984	0.274544	No
783.514	-0.00186509	0.00368366	1	0.7	1	0.27454	No
783.646	-0.00283746	0.00482152	1	0.7	0.302776	0.906741	No
783.779	0.000734101	0.00135782	1	0.7	0.270255	1.01585	No
783.992	-0.00365868	0.00539451	1	0.7	0.49149	0.558586	No
783.992	-0.00404272	0.00576847	1	0.7	0.0716233	3.8331	Yes
783.992	-0.00365868	0.00539451	1	0.7	0.0386261	7.10762	Yes
785.274	0.00437684	-0.00736987	1	0.7	0.999996	0.274541	No
789.322	0.00437131	-0.00696289	1	0.7	1	0.27454	No
793.507	-0.00109152	0.00289891	1	0.7	1	0.27454	No
797.721	0.00449968	-0.00532927	1	0.7	1	0.27454	No
798.528	-0.00249014	0.00468011	1	0.7	0.99949	0.27468	No
799.351	0.00437131	-0.00696289	1	0.7	0.999582	0.274654	No
799.486	-0.00206221	0.00387608	1	0.7	0.311983	0.879983	No
802.923	-0.003884	0.00586705	1	0.7	1	0.27454	No
809.236	-0.00439128	0.00648134	1	0.7	1	0.27454	No
813.593	0.00437131	-0.00696289	1	0.7	1	0.27454	No
816.503	-0.00414388	0.00587235	1	0.7	1	0.27454	No
818.726	0.00437647	-0.00734079	1	0.7	1	0.27454	No
820.069	-0.00390424	0.00588784	1	0.7	0.999999	0.27454	No
824.457	0.00159186	0.000533802	1	0.7	1	0.27454	No
826.61	-0.00371202	0.00569029	1	0.7	1	0.27454	No
828.72	-0.00330893	0.00529336	1	0.7	1	0.27454	No
841.687	0.00178014	0.000352919	1	0.7	1	0.27454	No
841.917	-0.000815182	0.00327091	1	0.7	0.595426	0.461081	No
848.648	-0.00117323	0.00298124	1	0.7	1	0.27454	No
849.051	-0.00233747	0.00433692	1	0.7	0.92761	0.295964	No
850.621	-0.00358874	0.0055674	1	0.7	1	0.27454	No
855.249	0.00436008	-0.00613438	1	0.7	1	0.27454	No
855.673	0.0043709	-0.00693382	1	0.7	0.943226	0.291064	No
858.743	-0.00109152	0.00289891	1	0.7	1	0.27454	No
858.772	-0.000608416	0.00241829	1	0.7	0.106794	2.57075	Yes
862.696	-0.00342293	0.00540501	1	0.7	1	0.27454	No
863.776	-0.00415407	0.00588266	1	0.7	0.999983	0.274544	No
865.953	0.00125713	0.000855371	1	0.7	1	0.27454	No
872.894	-0.00395206	0.0056746	1	0.7	1	0.27454	No
873.67	-0.00391435	0.00589824	1	0.7	0.999247	0.274746	No
876.663	-0.00186509	0.00368366	1	0.7	1	0.27454	No
879.021	-0.00184791	0.00386241	1	0.7	1	0.27454	No
880.903	0.00432592	-0.004216	1	0.7	1	0.27454	No
881.664	-0.00222114	0.00336903	1	0.7	0.999097	0.274788	No
881.81	-0.00220745	0.00401787	1	0.7	0.342448	0.801697	No
881.827	-0.00283746	0.00482152	1	0.7	0.0816341	3.36305	Yes
882.942	-0.00437481	0.00645741	1	0.7	0.999979	0.274545	No
883.75	0.000531011	0.00134467	1	0.7	0.999494	0.274679	No
883.844	0.00450755	-0.00601284	1	0.7	0.212444	1.29229	No
883.845	-0.00404272	0.00576847	1	0.7	0.0611019	4.49314	Yes
887.198	-0.00395206	0.0056746	1	0.7	1	0.27454	No
887.215	-0.00030599	0.00236891	1	0.7	0.0942835	2.91185	Yes
887.816	-0.0047279	0.00708971	1	0.7	0.988087	0.277849	No
888.615	0.000531011	0.00134467	1	0.7	0.999433	0.274695	No
896.82	-0.00283746	0.00482152	1	0.7	1	0.27454	No
897.299	-0.00265357	0.00445335	1	0.7	0.970271	0.282952	No
897.637	-0.00304885	0.00483711	1	0.7	0.849959	0.323003	No
897.644	-0.00310155	0.00488688	1	0.7	0.0826436	3.32197	Yes
900.644	-0.00283746	0.00482152	1	0.7	1	0.27454	No
903.347	0.00435178	-0.00555295	1	0.7	1	0.27454	No
903.375	-0.00390424	0.00588784	1	0.7	0.105971	2.59071	Yes
904.7	-0.000358647	0.00241878	1	0.7	0.999999	0.27454	No
906.042	-0.00459504	0.00645672	1	0.7	0.999999	0.27454	No
906.056	-0.00437481	0.00645741	1	0.7	0.0906518	3.02851	Yes
908.063	-0.00371202	0.00569029	1	0.7	1	0.27454	No
908.869	-0.00395206	0.0056746	1	0.7	0.999481	0.274682	No
914.767	-0.00395206	0.0056746	1	0.7	1	0.27454	No
916.34	-0.00459504	0.00645672	1	0.7	1	0.27454	No
917.752	-0.00238955	0.0043874	1	0.7	1	0.27454	No
918.743	0.0043522	-0.00558202	1	0.7	0.999948	0.274554	No
919.542	-0.00304885	0.00483711	1	0.7	0.999434	0.274695	No
919.605	-0.00283746	0.00482152	1	0.7	0.155625	1.76411	Yes
919.625	0.00435562	-0.00340467	1	0.7	0.068963	3.98097	Yes
919.841	-0.00283746	0.00482152	1	0.7	0.367327	0.747398	No
919.842	-0.00304885	0.00483711	1	0.7	0.0693703	3.9576	Yes
919.868	-0.00117985	0.00319697	1	0.7	0.0515536	5.32533	Yes
920.359	0.00451874	-0.00739448	1	0.7	0.937504	0.292841	No
921.217	-0.00371202	0.00569029	1	0.7	0.999729	0.274614	No
921.229	-0.00457086	0.00676258	1	0.7	0.0885318	3.10103	Yes
922.783	0.00451874	-0.00739448	1	0.7	1	0.27454	No
929.611	-0.00257997	0.00345464	1	0.7	1	0.27454	No
931.486	-0.00390424	0.00588784	1	0.7	1	0.27454	No
931.583	-0.00407294	0.00579976	1	0.7	0.219783	1.24914	No
931.87	0.00371657	-0.00179221	1	0.7	0.697564	0.393569	No
933.941	-0.00154768	0.00356777	1	0.7	1	0.27454	No
939.938	-0.00304885	0.00483711	1	0.7	1	0.27454	No
942.6	-0.00459504	0.00645672	1	0.7	1	0.27454	No
942.894	-0.00304885	0.00483711	1	0.7	0.765456	0.358661	No
942.896	-0.00253538	0.00452874	1	0.7	0.0773987	3.54708	Yes
942.972	0.000755022	0.00133772	1	0.7	0.0972529	2.82294	Yes
946.521	-0.00448736	0.0063018	1	0.7	1	0.27454	No
954.919	-0.00304885	0.00483711	1	0.7	1	0.27454	No
954.953	-0.00304885	0.00483711	1	0.7	0.114456	2.39864	Yes
954.962	-0.00304885	0.00483711	1	0.7	0.053407	5.14051	Yes
956.229	-0.00459504	0.00645672	1	0.7	0.999996	0.274541	No
956.562	0.00451413	-0.00698728	1	0.7	0.842407	0.325899	No
959.803	0.000531011	0.00134467	1	0.7	1	0.27454	No
959.822	-0.00283746	0.00482152	1	0.7	0.0965246	2.84425	Yes
967.674	-0.00393459	0.00591904	1	0.7	1	0.27454	No
968.128	-0.00380307	0.00578387	1	0.7	0.960169	0.285928	No
969.6	-0.00304885	0.00483711	1	0.7	1	0.27454	No
969.612	-0.00204146	0.00385583	1	0.7	0.0885337	3.10096	Yes
969.648	-0.000761175	0.00279534	1	0.7	0.0659293	4.16415	Yes
969.81	-0.00304885	0.00483711	1	0.7	0.223601	1.22781	No
970.472	-0.00236872	0.0043672	1	0.7	0.996026	0.275635	No
970.731	-0.00361983	0.00559785	1	0.7	0.677219	0.405393	No
970.856	-0.00395206	0.0056746	1	0.7	0.276906	0.991453	No
970.865	-0.00404272	0.00576847	1	0.7	0.0714732	3.84115	Yes
970.944	-0.00304885	0.00483711	1	0.7	0.0979577	2.80263	Yes
971.673	-0.0041235	0.00585172	1	0.7	0.997599	0.2752	No
974.663	0.00311354	-0.00119608	1	0.7	1	0.27454	No
974.734	-0.00186509	0.00368366	1	0.7	0.169775	1.61708	Yes
974.868	-0.00304885	0.00483711	1	0.7	0.240173	1.14309	No
974.962	-0.00404272	0.00576847	1	0.7	0.17574	1.56219	Yes
975.064	-0.00404272	0.00576847	1	0.7	0.176831	1.55255	Yes
981.229	-0.0042678	0.00630193	1	0.7	1	0.27454	No
981.764	-0.00283746	0.00482152	1	0.7	0.98503	0.278712	No
981.917	-0.00117735	0.00346003	1	0.7	0.361921	0.758563	No
982.138	-0.00304885	0.00483711	1	0.7	0.53396	0.514158	No
982.156	-0.00304885	0.00483711	1	0.7	0.088423	3.10484	Yes
982.696	0.00311354	-0.00119608	1	0.7	0.974243	0.281798	No
982.762	-0.00459504	0.00645672	1	0.7	0.159938	1.71653	Yes
983.104	-0.00448736	0.0063018	1	0.7	0.805946	0.340643	No
1004.79	-0.00225933	0.00406851	1	0.7	1	0.27454	No
1007.56	-0.00404272	0.00576847	1	0.7	1	0.27454	No
1008.12	-0.0031241	0.00510889	1	0.7	0.988899	0.277621	No
1008.14	-0.00364055	0.00561815	1	0.7	0.0971995	2.82449	Yes
1008.24	-0.00304885	0.00483711	1	0.7	0.142963	1.92035	Yes
1008.34	-0.000358647	0.00241878	1	0.7	0.157873	1.73899	Yes
1008.6	-0.00395206	0.0056746	1	0.7	0.593961	0.462218	No
1008.6	-0.00395206	0.0056746	1	0.7	0.0764716	3.59008	Yes
1008.62	-0.00371202	0.00569029	1	0.7	0.0512451	5.35738	Yes
1008.62	-0.00380307	0.00578387	1	0.7	0.0323427	8.48846	Yes
1011.77	-0.00414388	0.00587235	1	0.7	1	0.27454	No
1011.79	-0.00414388	0.00587235	1	0.7	0.0906518	3.02851	Yes
1011.83	-0.00414388	0.00587235	1	0.7	0.0740219	3.70889	Yes
1011.85	-0.00334402	0.0051158	1	0.7	0.0503833	5.44902	Yes
1011.9	-0.00409139	0.00609007	1	0.7	0.0517927	5.30073	Yes
1011.9	-0.00432564	0.00607851	1	0.7	0.0320153	8.57525	Yes
1016.98	-0.00457086	0.00676258	1	0.7	1	0.27454	No
1017.09	-0.00414388	0.00587235	1	0.7	0.26752	1.02624	No
1017.13	-0.0042678	0.00630193	1	0.7	0.10125	2.71151	Yes
1017.36	-0.00459504	0.00645672	1	0.7	0.440504	0.62324	No
1017.43	-0.00459504	0.00645672	1	0.7	0.157128	1.74724	Yes
1020.97	-0.00390424	0.00588784	1	0.7	1	0.27454	No
1025.51	0.0027769	-0.000598305	1	0.7	1	0.27454	No
1031.32	-0.00177274	0.00359146	1	0.7	1	0.27454	No
1035.12	-0.00361983	0.00559785	1	0.7	1	0.27454	No
1036.68	-0.00395206	0.0056746	1	0.7	1	0.27454	No
1040.04	-0.000358647	0.00241878	1	0.7	1	0.27454	No
1044.68	-0.00464431	0.00652849	1	0.7	1	0.27454	No
1051.74	0.0043522	-0.00558202	1	0.7	1	0.27454	No
1055.52	-0.00273329	0.00472056	1	0.7	1	0.27454	No
1055.6	-0.00464431	0.00652849	1	0.7	0.183622	1.49514	No
1057.32	-0.00459504	0.00645672	1	0.7	1	0.27454	No
1057.35	-0.00371202	0.00569029	1	0.7	0.106794	2.57075	Yes
1057.9	-0.0022282	0.00403812	1	0.7	0.978537	0.280561	No
1057.9	-0.00215558	0.00396723	1	0.7	0.0772246	3.55508	Yes
1058.43	-0.0038614	0.00558074	1	0.7	0.967891	0.283647	No
1063.42	-0.00371202	0.00569029	1	0.7	1	0.27454	No
1063.43	0.00451874	-0.00739448	1	0.7	0.0811449	3.38333	Yes
1063.43	-0.00371202	0.00569029	1	0.7	0.044062	6.23075	Yes
1063.73	-0.00196883	0.00378494	1	0.7	0.553721	0.495809	No
1065.82	-0.00393459	0.00591904	1	0.7	1	0.27454	No
1065.87	0.00125713	0.000855371	1	0.7	0.139321	1.97056	Yes
1071.38	-0.00194165	0.00395327	1	0.7	1	0.27454	No
1073.08	-0.00395206	0.0056746	1	0.7	1	0.27454	No
1073.15	-0.00206221	0.00387608	1	0.7	0.166146	1.6524	Yes
1073.16	-0.00206221	0.00387608	1	0.7	0.0604563	4.54113	Yes
1073.16	-0.00206221	0.00387608	1	0.7	0.0357185	7.68621	Yes
1073.37	-0.00310155	0.00488688	1	0.7	0.263072	1.04359	No
1076.68	-0.00390424	0.00588784	1	0.7	1	0.27454	No
1077.61	-0.00111531	0.00374462	1	0.7	0.9999	0.274567	No
1077.72	0.00444214	-0.00390583	1	0.7	0.227293	1.20787	No
1082.65	-0.00140546	0.00342278	1	0.7	1	0.27454	No
1082.74	0.00451413	-0.00698728	1	0.7	0.201095	1.36523	No
1083.94	0.00125713	0.000855371	1	0.7	0.999995	0.274541	No
1084.38	0.00449509	-0.00505296	1	0.7	0.951418	0.288558	No
1085.71	-0.00196883	0.00378494	1	0.7	0.999999	0.27454	No
1086.33	-0.00371202	0.00569029	1	0.7	0.995007	0.275917	No
1092.56	-0.00375633	0.00548101	1	0.7	1	0.27454	No
1093.05	-0.00283746	0.00482152	1	0.7	0.975089	0.281553	No
1093.45	0.00420065	-0.00336906	1	0.7	0.923894	0.297155	No
1095.14	0.000734101	0.00135782	1	0.7	1	0.27454	No
1095.14	-0.00030599	0.00236891	1	0.7	0.0798633	3.43762	Yes
