# Supplementary material for: Point-process modeling of secondary crashes
Source: PLoS One. 2023 Dec 13;18(12):e0295343. doi: 10.1371/journal.pone.0295343 (PMC10718442; doi:10.1371/journal.pone.0295343)
Supplement: S1 File — (ZIP) [file pone.0295343.s001.zip › Supplement material/Constant baakground/Plant_city_constant_background.xlsx]

## Sheet: Plant_city_constant_background
tt	xx	yy	flag	bkgd	prob	lambd	Secondary crash
0.133333	-0.00126708	-0.000204932	1	0.7	1	0.181847	No
13.6736	-0.00467275	-0.0011785	1	0.7	1	0.181847	No
15.6861	-0.0016075	-0.000610898	1	0.7	1	0.181847	No
16.9396	0.0067675	0.00386977	1	0.7	1	0.181847	No
24.1007	-0.0021239	0.00101503	1	0.7	1	0.181847	No
26.4076	-0.00403095	-0.000915201	1	0.7	1	0.181847	No
50.6458	-0.00567656	-0.00107095	1	0.7	1	0.181847	No
50.7	0.00412251	0.00241982	1	0.7	0.190857	0.95279	No
52.0132	-0.00120684	0.000242475	1	0.7	1	0.181847	No
54.6458	-0.00307468	-0.000146407	1	0.7	1	0.181847	No
55.6861	0.00655609	0.00342556	1	0.7	1	0.181847	No
59.1667	0.00543476	0.00295811	1	0.7	1	0.181847	No
59.6194	0.00588116	0.00351508	1	0.7	0.999433	0.18195	No
59.7708	-0.00750511	-0.0019592	1	0.7	0.675003	0.269402	No
66.8264	0.00714197	0.00402449	1	0.7	1	0.181847	No
68.5903	0.0067675	0.00386977	1	0.7	1	0.181847	No
72.4549	-0.0108519	-0.00332972	1	0.7	1	0.181847	No
72.684	-0.0121818	-0.00381612	1	0.7	0.922102	0.197209	No
72.8493	-0.00259301	5.1174e-05	1	0.7	0.738038	0.246392	No
74.7208	-0.00138035	0.000169508	1	0.7	1	0.181847	No
74.7208	-0.00138035	0.000169508	1	0.7	0.0655923	2.77238	Yes
75.3493	0.00778707	0.00428103	1	0.7	0.999978	0.181851	No
81.2708	0.00785469	0.00430657	1	0.7	1	0.181847	No
85.6493	-0.00197698	-0.000755419	1	0.7	1	0.181847	No
89.2042	0.00658523	0.00331194	1	0.7	1	0.181847	No
100.042	0.00777832	0.0039144	1	0.7	1	0.181847	No
114.338	0.00638147	0.00335491	1	0.7	1	0.181847	No
117.333	0.00615769	0.00313906	1	0.7	1	0.181847	No
122.49	-0.0129053	-0.00401883	1	0.7	1	0.181847	No
122.618	-0.0016075	-0.000610898	1	0.7	0.554327	0.32805	No
123.819	-0.00123354	0.000231249	1	0.7	1	0.181847	No
125.225	0.00997586	0.00451628	1	0.7	1	0.181847	No
125.24	0.00784603	0.00393997	1	0.7	0.0886569	2.05113	Yes
129.757	0.00447076	0.00256211	1	0.7	1	0.181847	No
130.524	0.00785469	0.00430657	1	0.7	1	0.181847	No
134.594	-0.000953261	0.000349119	1	0.7	1	0.181847	No
141.881	-0.00569038	-0.00159568	1	0.7	1	0.181847	No
147.486	-0.00750511	-0.0019592	1	0.7	1	0.181847	No
158.33	0.00639089	0.00371988	1	0.7	1	0.181847	No
168.172	-0.0045638	-0.00138721	1	0.7	1	0.181847	No
172.253	0.00498787	0.00313843	1	0.7	1	0.181847	No
190.804	-0.000191124	0.00066475	1	0.7	1	0.181847	No
191.517	-0.00301343	-0.000889811	1	0.7	0.999998	0.181847	No
199.712	-0.00751405	-0.00233339	1	0.7	1	0.181847	No
205.281	0.00483229	0.00271046	1	0.7	1	0.181847	No
206.507	0.00211454	0.00159993	1	0.7	1	0.181847	No
212.587	0.002122	0.00197102	1	0.7	1	0.181847	No
213.09	-0.00402463	-0.000536089	1	0.7	0.999818	0.18188	No
213.493	-0.00515464	-0.0013763	1	0.7	0.998266	0.182163	No
214.424	-0.00640117	-0.00188318	1	0.7	1	0.181847	No
229.267	-0.0016075	-0.000610898	1	0.7	1	0.181847	No
239.722	-0.00350144	0.00105653	1	0.7	1	0.181847	No
245.958	-0.0107181	-0.00327485	1	0.7	1	0.181847	No
250.713	0.0068781	0.00355612	1	0.7	1	0.181847	No
252.538	0.00226697	0.00339202	1	0.7	1	0.181847	No
255.111	-0.0080232	-0.00254035	1	0.7	1	0.181847	No
271.303	-0.00940582	-0.00273828	1	0.7	1	0.181847	No
271.315	0.00316695	0.00239642	1	0.7	0.0837618	2.171	Yes
278.683	-0.00433839	-0.00104131	1	0.7	1	0.181847	No
281.958	-0.00850573	-0.00273635	1	0.7	1	0.181847	No
284.42	0.00114722	0.00176118	1	0.7	1	0.181847	No
288.7	0.0055065	0.00220363	1	0.7	1	0.181847	No
299.51	-0.00502722	0.00013642	1	0.7	1	0.181847	No
301.444	-0.0107181	-0.00327485	1	0.7	1	0.181847	No
304.681	-0.000566213	0.00051189	1	0.7	1	0.181847	No
304.683	-0.00205224	0.000894798	1	0.7	0.0695062	2.61627	Yes
307.259	0.00777832	0.0039144	1	0.7	1	0.181847	No
309.483	0.0026981	0.00220672	1	0.7	1	0.181847	No
313.312	0.00675746	0.00350712	1	0.7	1	0.181847	No
313.324	-5.71194e-05	0.000719206	1	0.7	0.082577	2.20215	Yes
315.314	0.00922368	0.00437607	1	0.7	1	0.181847	No
315.569	-0.00205084	-0.000712514	1	0.7	0.955286	0.190359	No
321.111	-0.00568369	-0.00121668	1	0.7	1	0.181847	No
322.721	-0.00350144	0.00105653	1	0.7	1	0.181847	No
322.953	0.00135056	0.0012891	1	0.7	0.926451	0.196283	No
324.931	-0.00850573	-0.00273635	1	0.7	1	0.181847	No
325.292	-0.00739123	-0.00179726	1	0.7	0.995608	0.182649	No
328.656	-0.00123354	0.000231249	1	0.7	1	0.181847	No
328.764	0.0054889	0.00363079	1	0.7	0.438319	0.414873	No
333.319	-0.00402463	-0.000536089	1	0.7	1	0.181847	No
333.36	-0.00402463	-0.000536089	1	0.7	0.149353	1.21756	Yes
351.52	-0.00295038	0.00103787	1	0.7	1	0.181847	No
368.51	0.00993312	0.00450971	1	0.7	1	0.181847	No
373.108	0.00784578	0.00393987	1	0.7	1	0.181847	No
378.722	-0.00143336	0.000147212	1	0.7	1	0.181847	No
379.385	-0.00456005	0.000702768	1	0.7	0.999995	0.181848	No
380.535	-0.0107176	-0.00327467	1	0.7	1	0.181847	No
383.448	0.0054855	0.0017615	1	0.7	1	0.181847	No
391.329	-0.0116754	-0.00364355	1	0.7	1	0.181847	No
392.58	0.00376222	0.00205861	1	0.7	1	0.181847	No
396.3	-0.0107176	-0.00327467	1	0.7	1	0.181847	No
397.567	-0.0107176	-0.00327467	1	0.7	1	0.181847	No
398.34	-0.008016	-0.00216293	1	0.7	1	0.181847	No
400.706	-0.000191498	0.000664598	1	0.7	1	0.181847	No
401.712	0.000103338	0.00078441	1	0.7	1	0.181847	No
401.733	0.00135862	0.00165954	1	0.7	0.100625	1.80717	Yes
401.734	1.85805e-05	0.0011154	1	0.7	0.0419708	4.3327	Yes
402.309	-0.002184	-0.000157048	1	0.7	0.999904	0.181864	No
402.445	-0.0134673	-0.00415622	1	0.7	0.596063	0.30508	No
410.274	-0.0107176	-0.00327467	1	0.7	1	0.181847	No
413.126	0.00618172	0.0029348	1	0.7	1	0.181847	No
418.257	-0.00802306	-0.00254029	1	0.7	1	0.181847	No
420.729	0.0053408	0.00291949	1	0.7	1	0.181847	No
422.638	0.00953383	0.00444366	1	0.7	1	0.181847	No
428.651	0.00212192	0.00197099	1	0.7	1	0.181847	No
428.792	-0.00792197	-0.00212543	1	0.7	0.618297	0.294109	No
430.729	0.00663309	0.00381615	1	0.7	1	0.181847	No
435.446	0.00607342	0.00322972	1	0.7	1	0.181847	No
435.594	-0.00792926	-0.00250216	1	0.7	0.657742	0.276471	No
436.679	-0.00849757	-0.00236084	1	0.7	1	0.181847	No
448.87	0.0021141	0.00159974	1	0.7	1	0.181847	No
449.538	-0.00402492	-0.000536207	1	0.7	0.999995	0.181848	No
450.458	-0.0129056	-0.00401892	1	0.7	1	0.181847	No
454.41	-0.00884449	-0.00250595	1	0.7	1	0.181847	No
454.431	-0.000812063	0.000777573	1	0.7	0.100625	1.80717	Yes
455.323	-0.000191498	0.000664598	1	0.7	1	0.181847	No
456.858	0.00953383	0.00444366	1	0.7	1	0.181847	No
463.601	-0.00802306	-0.00254029	1	0.7	1	0.181847	No
464.458	-0.00750553	-0.00195937	1	0.7	1	0.181847	No
464.651	-0.00688394	-0.00207754	1	0.7	0.840674	0.216311	No
473.323	0.00447105	0.00256223	1	0.7	1	0.181847	No
473.405	0.00922319	0.00437594	1	0.7	0.305146	0.595933	No
478.45	0.0053762	0.00329841	1	0.7	1	0.181847	No
478.503	0.00516687	0.00284799	1	0.7	0.188469	0.964863	No
486.028	-0.0108514	-0.00332953	1	0.7	1	0.181847	No
493.622	-0.0111994	-0.00347218	1	0.7	1	0.181847	No
500.53	-0.00750553	-0.00195937	1	0.7	1	0.181847	No
502.319	-0.00197698	-0.000755419	1	0.7	1	0.181847	No
509.314	-0.0019241	0.000325561	1	0.7	1	0.181847	No
514.653	-0.00123334	0.000231333	1	0.7	1	0.181847	No
516.317	-0.0107277	-0.00364608	1	0.7	1	0.181847	No
519.454	0.00278398	0.00187239	1	0.7	1	0.181847	No
521.76	-0.00183021	0.000363432	1	0.7	1	0.181847	No
523.196	0.00996678	0.0043657	1	0.7	1	0.181847	No
523.235	-0.00850551	-0.00273626	1	0.7	0.145448	1.25025	Yes
528.627	0.00651213	0.00376807	1	0.7	1	0.181847	No
536.634	0.00654253	0.00342007	1	0.7	1	0.181847	No
538.581	0.00133182	0.00164867	1	0.7	1	0.181847	No
542.767	-0.00467304	-0.00117862	1	0.7	1	0.181847	No
542.847	-0.00802306	-0.00254029	1	0.7	0.295353	0.615693	No
543.326	-0.0120444	-0.00377115	1	0.7	0.999627	0.181915	No
546.846	0.0032399	0.00194697	1	0.7	1	0.181847	No
547.83	-0.00688394	-0.00207754	1	0.7	1	0.181847	No
551.494	0.0054889	0.00363079	1	0.7	1	0.181847	No
558.292	-0.00792926	-0.00250216	1	0.7	1	0.181847	No
561.731	0.00852643	0.00418311	1	0.7	1	0.181847	No
561.771	0.00652557	0.00377341	1	0.7	0.14739	1.23378	Yes
562.448	-0.00197698	-0.000755419	1	0.7	0.999995	0.181848	No
565.32	-0.00433846	-0.00104134	1	0.7	1	0.181847	No
567.701	0.0103618	0.00457529	1	0.7	1	0.181847	No
570.633	0.0049616	0.00312761	1	0.7	1	0.181847	No
570.654	-0.00256639	6.2095e-05	1	0.7	0.100625	1.80717	Yes
571.305	-0.0107176	-0.00327467	1	0.7	0.999989	0.181849	No
573.263	-0.00231801	-0.000211508	1	0.7	1	0.181847	No
573.27	0.00536756	0.00293049	1	0.7	0.0757833	2.39956	Yes
576.562	-0.00123334	0.000231333	1	0.7	1	0.181847	No
576.562	-0.00205791	0.000270672	1	0.7	0.0655923	2.77238	Yes
579.84	0.00883166	0.00427276	1	0.7	1	0.181847	No
580.674	-0.00582408	-0.00165043	1	0.7	1	0.181847	No
582.7	-0.00134765	0.00055892	1	0.7	1	0.181847	No
584.597	0.00738752	0.00376138	1	0.7	1	0.181847	No
586.853	-0.0107277	-0.00364608	1	0.7	1	0.181847	No
588.896	0.00485914	0.0027215	1	0.7	1	0.181847	No
588.905	-0.00668267	-0.00199651	1	0.7	0.0791135	2.29856	Yes
588.926	0.00523376	0.00287549	1	0.7	0.0580014	3.13522	Yes
595.681	-1.72768e-05	0.000735396	1	0.7	1	0.181847	No
595.71	0.0021141	0.00159974	1	0.7	0.118801	1.53069	Yes
595.729	0.0021141	0.00159974	1	0.7	0.0656157	2.77139	Yes
597.927	0.00752188	0.00381493	1	0.7	1	0.181847	No
599.345	-0.00134765	0.00055892	1	0.7	1	0.181847	No
603.67	-0.0016075	-0.000610898	1	0.7	1	0.181847	No
608.608	0.00144413	0.00132717	1	0.7	1	0.181847	No
617.778	-0.00792926	-0.00250216	1	0.7	1	0.181847	No
618.319	0.00412289	0.00241998	1	0.7	0.999922	0.181861	No
618.74	0.00418985	0.00244733	1	0.7	0.998824	0.182061	No
619.505	-0.00528272	-0.00105219	1	0.7	0.999999	0.181847	No
619.51	-0.000812063	0.000777573	1	0.7	0.0736351	2.46957	Yes
620.772	0.00993312	0.00450971	1	0.7	1	0.181847	No
628.333	-0.00471539	-0.00143444	1	0.7	1	0.181847	No
632.299	-0.00448569	-0.00110173	1	0.7	1	0.181847	No
632.451	0.00269752	0.00220649	1	0.7	0.681792	0.266719	No
632.531	0.00641649	0.00386815	1	0.7	0.288688	0.629907	No
633.576	-0.00205791	0.000270672	1	0.7	1	0.181847	No
635.66	0.0054889	0.00363079	1	0.7	1	0.181847	No
636.295	0.00949125	0.00443542	1	0.7	0.99999	0.181849	No
638.416	0.00618172	0.0029348	1	0.7	1	0.181847	No
646.147	-0.0118243	-0.00405742	1	0.7	1	0.181847	No
649.301	-0.00581795	-0.00127176	1	0.7	1	0.181847	No
651.285	0.0053762	0.00329841	1	0.7	1	0.181847	No
656.384	-0.0021239	0.00101503	1	0.7	1	0.181847	No
657.631	0.00752969	0.00418384	1	0.7	1	0.181847	No
664.514	0.00785442	0.00430647	1	0.7	1	0.181847	No
668.875	0.00523376	0.00287549	1	0.7	1	0.181847	No
669.326	-0.0134673	-0.00415622	1	0.7	0.999415	0.181953	No
680.752	-0.0021358	0.00037744	1	0.7	1	0.181847	No
685.315	0.00118438	0.00158889	1	0.7	1	0.181847	No
687.003	0.00346708	0.00215095	1	0.7	1	0.181847	No
687.67	0.00656935	0.00343092	1	0.7	0.999995	0.181848	No
688.497	-0.00850551	-0.00273626	1	0.7	1	0.181847	No
691.585	0.00777811	0.00391432	1	0.7	1	0.181847	No
691.61	0.00726659	0.00371317	1	0.7	0.107878	1.68568	Yes
694.576	0.0032399	0.00194697	1	0.7	1	0.181847	No
697.841	0.00953383	0.00444366	1	0.7	1	0.181847	No
698.54	0.00997598	0.00451629	1	0.7	0.999998	0.181847	No
698.581	-0.00582408	-0.00165043	1	0.7	0.14739	1.23378	Yes
701.441	0.00687767	0.00355594	1	0.7	1	0.181847	No
701.462	0.00687767	0.00355594	1	0.7	0.100625	1.80717	Yes
701.462	0.00687767	0.00355594	1	0.7	0.0413504	4.3977	Yes
701.462	0.00687767	0.00355594	1	0.7	0.0260219	6.98824	Yes
703.006	0.0053762	0.00329841	1	0.7	1	0.181847	No
709.135	-0.00126692	-0.000204813	1	0.7	1	0.181847	No
709.402	-0.00461951	-0.00115665	1	0.7	0.964782	0.188485	No
710.25	0.0065454	0.00329428	1	0.7	1	0.181847	No
710.981	0.00713233	0.00365937	1	0.7	0.999999	0.181847	No
718.313	-0.00687503	-0.00170542	1	0.7	1	0.181847	No
726.736	-0.0016075	-0.000610898	1	0.7	1	0.181847	No
732.804	0.00509534	0.0031827	1	0.7	1	0.181847	No
740.503	-0.00202488	-0.000724278	1	0.7	1	0.181847	No
742.792	0.000688507	0.00138773	1	0.7	1	0.181847	No
743.264	-0.0021239	0.00101503	1	0.7	0.999633	0.181914	No
744.706	-0.0107277	-0.00364608	1	0.7	1	0.181847	No
745.729	-0.00202488	-0.000724278	1	0.7	1	0.181847	No
750.161	-0.00259315	5.1117e-05	1	0.7	1	0.181847	No
756.303	0.00758382	0.00420428	1	0.7	1	0.181847	No
756.65	0.00412289	0.00241998	1	0.7	0.994017	0.182941	No
762.263	-0.00268682	1.2694e-05	1	0.7	1	0.181847	No
770.967	-0.000819953	0.000405181	1	0.7	1	0.181847	No
777.83	0.0021141	0.00159974	1	0.7	1	0.181847	No
779.81	0.00798112	0.00399098	1	0.7	1	0.181847	No
780.542	-0.00123334	0.000231333	1	0.7	0.999999	0.181847	No
784.508	0.00541632	0.00331494	1	0.7	1	0.181847	No
788.342	-0.00402492	-0.000536207	1	0.7	1	0.181847	No
789.975	0.00798112	0.00399098	1	0.7	1	0.181847	No
791.74	-0.00199896	-0.000736742	1	0.7	1	0.181847	No
792.553	0.00202822	0.00193263	1	0.7	1	0.181847	No
799.66	-0.0107176	-0.00327467	1	0.7	1	0.181847	No
800.445	-0.00849757	-0.00236084	1	0.7	1	0.181847	No
800.808	-0.00307487	-0.000146485	1	0.7	0.995807	0.182613	No
806.59	-0.00205791	0.000270672	1	0.7	1	0.181847	No
807.403	0.0021141	0.00159974	1	0.7	1	0.181847	No
810.729	0.00953383	0.00444366	1	0.7	1	0.181847	No
814.735	0.00953383	0.00444366	1	0.7	1	0.181847	No
816.617	0.00683747	0.00353961	1	0.7	1	0.181847	No
820.617	-0.00403061	-0.000915066	1	0.7	1	0.181847	No
821.822	0.00651213	0.00376807	1	0.7	1	0.181847	No
824.409	0.00814351	0.00405231	1	0.7	1	0.181847	No
825.764	0.00798112	0.00399098	1	0.7	1	0.181847	No
827.782	0.00778677	0.00428092	1	0.7	1	0.181847	No
827.851	-0.00123334	0.000231333	1	0.7	0.246356	0.738146	No
827.853	-0.00850551	-0.00273626	1	0.7	0.0570884	3.18535	Yes
828.791	0.00778677	0.00428092	1	0.7	1	0.181847	No
828.815	-0.00471539	-0.00143444	1	0.7	0.106391	1.70923	Yes
831.413	0.00702142	0.00397469	1	0.7	1	0.181847	No
834.757	-0.00537015	-0.000942777	1	0.7	1	0.181847	No
843.675	-0.00582408	-0.00165043	1	0.7	1	0.181847	No
859.349	-0.00106646	0.000673713	1	0.7	1	0.181847	No
864.086	-0.00122714	0.000608117	1	0.7	1	0.181847	No
874.688	-0.00582408	-0.00165043	1	0.7	1	0.181847	No
876.378	0.00559279	0.00227529	1	0.7	1	0.181847	No
877.611	0.0054077	0.00294699	1	0.7	1	0.181847	No
877.691	0.00798973	0.00435757	1	0.7	0.295353	0.615693	No
880.333	0.00590627	0.00303358	1	0.7	1	0.181847	No
880.389	-0.0026471	-0.000759053	1	0.7	0.195703	0.9292	No
887.521	-0.000566587	0.000511733	1	0.7	1	0.181847	No
891.698	0.00427332	0.0014474	1	0.7	1	0.181847	No
894.799	-0.00144137	0.000520656	1	0.7	1	0.181847	No
898.614	0.00953383	0.00444366	1	0.7	1	0.181847	No
905.698	0.000433934	0.00128425	1	0.7	1	0.181847	No
911.159	0.0101474	0.00454263	1	0.7	1	0.181847	No
912.042	0.00524964	0.00186308	1	0.7	1	0.181847	No
912.112	-0.00231801	-0.000211508	1	0.7	0.255113	0.712809	No
912.116	-0.00540223	-0.00165221	1	0.7	0.0592334	3.07001	Yes
913.292	0.00278398	0.00187239	1	0.7	1	0.181847	No
916.347	0.0053762	0.00329841	1	0.7	1	0.181847	No
916.472	-0.00433846	-0.00104134	1	0.7	0.535062	0.339862	No
925.382	0.00993312	0.00450971	1	0.7	1	0.181847	No
925.837	0.00811645	0.00404209	1	0.7	0.999459	0.181945	No
926.038	0.0021141	0.00159974	1	0.7	0.862254	0.210897	No
933.644	0.0054077	0.00294699	1	0.7	1	0.181847	No
934.056	-0.00649483	-0.00192088	1	0.7	0.998561	0.182109	No
934.469	0.00412289	0.00241998	1	0.7	0.998626	0.182097	No
944.757	-0.00123334	0.000231333	1	0.7	1	0.181847	No
947.708	-0.002184	-0.000157048	1	0.7	1	0.181847	No
948.604	-0.00205791	0.000270672	1	0.7	1	0.181847	No
959.372	-0.0107176	-0.00327467	1	0.7	1	0.181847	No
963.311	0.00906935	0.00433548	1	0.7	1	0.181847	No
965.84	0.00531946	0.00185743	1	0.7	1	0.181847	No
978.347	-0.00849757	-0.00236084	1	0.7	1	0.181847	No
989.307	0.00517559	0.00321576	1	0.7	1	0.181847	No
996.403	0.00418985	0.00244733	1	0.7	1	0.181847	No
1001.6	0.00997598	0.00451629	1	0.7	1	0.181847	No
1002.62	0.00997598	0.00451629	1	0.7	1	0.181847	No
1002.73	-0.000312112	0.000615584	1	0.7	0.434498	0.418522	No
1003.93	-0.00277579	0.000111737	1	0.7	1	0.181847	No
1008.55	-0.0046672	-0.000799685	1	0.7	1	0.181847	No
1009.78	0.00381155	0.00280473	1	0.7	1	0.181847	No
1010.85	0.00692445	0.00407532	1	0.7	1	0.181847	No
1017.6	0.00558594	0.00353788	1	0.7	1	0.181847	No
1019.66	0.00264228	0.00384485	1	0.7	1	0.181847	No
1020.33	0.00135862	0.00165954	1	0.7	0.999996	0.181848	No
1030.66	0.00316679	0.00239636	1	0.7	1	0.181847	No
1033.73	0.0049528	0.00276	1	0.7	1	0.181847	No
1034.35	0.00293886	0.00230414	1	0.7	0.999986	0.181849	No
1038.69	0.00953383	0.00444366	1	0.7	1	0.181847	No
1044.66	-0.00236279	-0.000668052	1	0.7	1	0.181847	No
1044.71	0.00953383	0.00444366	1	0.7	0.195703	0.9292	No
1047.36	-0.00402492	-0.000536207	1	0.7	1	0.181847	No
1057.12	0.00412289	0.00241998	1	0.7	1	0.181847	No
1058.86	-0.00537015	-0.000942777	1	0.7	1	0.181847	No
1061.28	-0.0107176	-0.00327467	1	0.7	1	0.181847	No
1065.65	-0.0016075	-0.000610898	1	0.7	1	0.181847	No
1070.35	-0.00802306	-0.00254029	1	0.7	1	0.181847	No
1072.49	0.00567484	0.00185365	1	0.7	1	0.181847	No
1072.62	0.00042518	0.000914546	1	0.7	0.527323	0.344849	No
1073.55	-0.000167861	0.00117085	1	0.7	1	0.181847	No
1079.75	-0.00737984	-0.00227884	1	0.7	1	0.181847	No
1080.63	0.00953383	0.00444366	1	0.7	1	0.181847	No
1083.54	0.00551137	0.00363972	1	0.7	1	0.181847	No
1085.08	0.00922319	0.00437594	1	0.7	1	0.181847	No
1088.47	0.00953383	0.00444366	1	0.7	1	0.181847	No
1093.75	0.00922319	0.00437594	1	0.7	1	0.181847	No
1094.55	0.00644322	0.00387905	1	0.7	1	0.181847	No
