# Supplementary material for: Point-process modeling of secondary crashes
Source: PLoS One. 2023 Dec 13;18(12):e0295343. doi: 10.1371/journal.pone.0295343 (PMC10718442; doi:10.1371/journal.pone.0295343)
Supplement: S1 File — (ZIP) [file pone.0295343.s001.zip › Supplement material/Constant baakground/Tampa_constant_background.xlsx]

## Sheet: revent_Tampa_2miles_3years_cons
tt	xx	yy	flag	bkgd	prob	lambd	Secondary crash
0.988889	-0.00568031	-0.000246729	1	0.88	1	0.43563	No
4.70694	-0.00842723	0.000366517	1	0.88	1	0.43563	No
7.7	-0.00400679	-0.000348013	1	0.88	1	0.43563	No
11.6937	-0.0127963	-5.8034e-05	1	0.88	1	0.43563	No
14.4167	-0.0147144	-0.000147954	1	0.88	1	0.43563	No
18.4868	0.00267306	0.000549591	1	0.88	1	0.43563	No
18.4896	0.00267306	0.000549591	1	0.88	0.271734	1.60315	Yes
20.1389	-0.00172549	-0.000439497	1	0.88	1	0.43563	No
20.3576	-0.00914406	0.000274786	1	0.88	0.78126	0.5576	No
25.3889	-0.0135171	-7.677e-06	1	0.88	1	0.43563	No
29.3618	-0.00180069	0.000403718	1	0.88	1	0.43563	No
32.3278	-0.00691561	0.00047675	1	0.88	1	0.43563	No
36.7153	-0.00599079	0.000484823	1	0.88	1	0.43563	No
36.7972	-0.0147144	-0.000147954	1	0.88	0.460623	0.945741	Yes
37.6806	-0.00698788	0.000474932	1	0.88	0.999618	0.435797	No
38.0042	-0.00540644	-0.000267842	1	0.88	0.914482	0.476368	No
39.8368	0.0121929	0.000418948	1	0.88	1	0.43563	No
44.7715	-0.0135171	-7.677e-06	1	0.88	1	0.43563	No
45.7167	-0.0082695	0.000384635	1	0.88	0.99986	0.435692	No
50.4896	-0.0092014	0.000267323	1	0.88	1	0.43563	No
57.325	-0.00691561	0.00047675	1	0.88	1	0.43563	No
58.625	0.00380038	0.000558603	1	0.88	0.999997	0.435632	No
59.6646	0.00146657	0.000294104	1	0.88	0.999948	0.435653	No
60.7167	-0.00591852	0.000484823	1	0.88	0.999954	0.43565	No
61.4521	-0.00181513	0.000404151	1	0.88	0.998742	0.436179	No
62.5187	-0.0127963	-5.8034e-05	1	0.88	0.999961	0.435648	No
65.5903	-0.0120747	-4.1534e-05	1	0.88	1	0.43563	No
65.6069	-0.0120747	-4.1534e-05	1	0.88	0.301413	1.44529	Yes
65.8139	-0.00887167	0.000310234	1	0.88	0.631759	0.689552	No
66.2333	0.0132107	-0.000414865	1	0.88	0.960092	0.453738	No
66.6049	-0.00290946	-0.000392012	1	0.88	0.945627	0.460679	No
68.3194	-0.00372134	0.000461703	1	0.88	1	0.43563	No
68.5312	-0.000442762	0.00038084	1	0.88	0.768595	0.566788	No
68.5646	0.0098958	0.00039298	1	0.88	0.316516	1.37633	Yes
71.6382	-0.00454462	0.000484823	1	0.88	1	0.43563	No
74.5139	-0.00809099	0.00057713	1	0.88	1	0.43563	No
77.5076	-0.00536931	0.000484823	1	0.88	1	0.43563	No
83.5556	0.00267306	0.000549591	1	0.88	1	0.43563	No
90.3972	-0.00914406	0.000274786	1	0.88	1	0.43563	No
93.6806	-0.00581735	0.000484823	1	0.88	1	0.43563	No
99.4319	0.00976569	0.000391742	1	0.88	1	0.43563	No
99.5319	-0.00691561	0.00047675	1	0.88	0.507752	0.857959	No
114.652	-0.011494	-0.000255177	1	0.88	1	0.43563	No
116.381	-0.00249383	0.000424476	1	0.88	1	0.43563	No
119.397	0.00986689	0.000392705	1	0.88	1	0.43563	No
125.34	-0.00497881	0.000484823	1	0.88	1	0.43563	No
130.365	-0.00743541	0.000460191	1	0.88	1	0.43563	No
130.805	0.00625439	0.000453493	1	0.88	0.972952	0.447741	No
132.33	-0.0092014	0.000267323	1	0.88	1	0.435631	No
132.873	-0.00140784	-0.000452239	1	0.88	0.990668	0.439734	No
134.365	-0.0127963	-5.8034e-05	1	0.88	1	0.435631	No
135.575	0.0098958	0.00039298	1	0.88	0.999991	0.435634	No
135.701	0.0117807	-0.000406917	1	0.88	0.576155	0.756099	No
136.003	0.0100319	-0.000353297	1	0.88	0.870823	0.500251	No
136.053	0.0100319	-0.000353297	1	0.88	0.365499	1.19188	Yes
138.167	0.0135652	0.000433135	1	0.88	1	0.43563	No
139.424	-0.0127963	-5.8034e-05	1	0.88	0.999995	0.435633	No
140.34	-0.00716494	-0.000132287	1	0.88	0.999811	0.435713	No
142.113	-0.00599079	0.000484823	1	0.88	1	0.43563	No
142.126	-0.0107794	7.0724e-05	1	0.88	0.293822	1.48264	Yes
142.708	-0.0127963	-5.8034e-05	1	0.88	0.988401	0.440743	No
143.146	-0.002664	-0.000401855	1	0.88	0.972454	0.44797	No
144.465	0.00556145	0.00032122	1	0.88	0.999997	0.435632	No
146.274	-0.000934269	0.000377764	1	0.88	1	0.43563	No
147.611	-0.0127963	-5.8034e-05	1	0.88	0.999998	0.435631	No
148.736	-0.0127963	-5.8034e-05	1	0.88	0.999979	0.43564	No
149.622	-0.0127963	-5.8034e-05	1	0.88	0.999738	0.435745	No
151.389	-0.0078859	-9.8483e-05	1	0.88	1	0.43563	No
155.083	-0.00565148	-0.000248951	1	0.88	1	0.43563	No
155.327	-0.011743	-2.3388e-05	1	0.88	0.822664	0.529536	No
160.311	-0.011743	-2.3388e-05	1	0.88	1	0.43563	No
162.597	-0.0120747	-4.1534e-05	1	0.88	1	0.43563	No
163.643	-0.0042701	0.000478343	1	0.88	0.999951	0.435652	No
167.07	0.00136074	-0.000323684	1	0.88	1	0.43563	No
173.299	-0.0031148	0.000443308	1	0.88	1	0.43563	No
173.783	0.0101619	-0.000356813	1	0.88	0.982712	0.443294	No
178.573	0.00294141	-0.000494495	1	0.88	1	0.43563	No
181.647	-0.00555058	-0.00025673	1	0.88	1	0.43563	No
181.744	-0.00842723	0.000366517	1	0.88	0.500489	0.870409	No
186.285	0.00515783	0.000315043	1	0.88	1	0.43563	No
186.413	-0.00386575	0.000466082	1	0.88	0.5797	0.751476	No
188.709	-0.00155223	-0.000446447	1	0.88	1	0.43563	No
196.406	-0.0092014	0.000267323	1	0.88	1	0.43563	No
196.937	-0.0123037	-0.000255177	1	0.88	0.989379	0.440307	No
199.962	-0.00517275	0.000674822	1	0.88	1	0.43563	No
200.646	0.0101619	-0.000356813	1	0.88	0.997848	0.43657	No
200.762	0.012936	-0.000420008	1	0.88	0.549162	0.793264	No
200.956	-0.00691561	0.00047675	1	0.88	0.680992	0.639699	No
200.976	-0.00198842	0.000409341	1	0.88	0.275211	1.5829	Yes
203.389	-0.00198842	0.000409341	1	0.88	1	0.43563	No
203.392	-0.00773804	0.000438086	1	0.88	0.273174	1.5947	Yes
203.529	-0.000934269	0.000377764	1	0.88	0.435562	1.00016	Yes
207.427	-0.00815478	0.000397811	1	0.88	1	0.43563	No
208.34	-0.011743	-2.3388e-05	1	0.88	0.999804	0.435716	No
209.385	-0.0050946	0.000484823	1	0.88	0.999951	0.435652	No
209.485	-0.0092014	0.000267323	1	0.88	0.507748	0.857967	No
209.776	-0.00172549	-0.000439497	1	0.88	0.849064	0.513071	No
213.343	-0.00277951	-0.000397223	1	0.88	1	0.43563	No
213.368	0.00655025	-0.000323542	1	0.88	0.320077	1.36102	Yes
220.612	-0.0127963	-5.8034e-05	1	0.88	1	0.43563	No
223.368	0.000351669	0.000410023	1	0.88	1	0.43563	No
223.676	-0.000934269	0.000377764	1	0.88	0.901143	0.48342	No
224.416	-0.0042701	0.000478343	1	0.88	0.998748	0.436177	No
226.328	0.00267306	0.000549591	1	0.88	1	0.43563	No
227.854	-0.00482992	-0.000305595	1	0.88	1	0.435631	No
227.872	0.000351669	0.000410023	1	0.88	0.30448	1.43073	Yes
227.872	0.000351669	0.000410023	1	0.88	0.165471	2.63267	Yes
228.312	0.00628325	0.000452218	1	0.88	0.927604	0.469629	No
228.367	-0.00454462	0.000484823	1	0.88	0.384854	1.13194	Yes
228.847	0.0117807	-0.000406917	1	0.88	0.971996	0.448181	No
229.341	-0.00454462	0.000484823	1	0.88	0.984309	0.442575	No
230.277	-0.00482992	-0.000305595	1	0.88	0.999845	0.435698	No
231.276	-0.00198842	0.000409341	1	0.88	0.99992	0.435665	No
231.437	-0.00700638	-0.000144508	1	0.88	0.659908	0.660138	No
232.397	-0.00481961	0.000484823	1	0.88	0.999858	0.435692	No
241.828	0.00267306	0.000549591	1	0.88	1	0.43563	No
243.769	-0.0125494	-0.000255176	1	0.88	1	0.43563	No
245.312	-0.0127384	-6.0151e-05	1	0.88	1	0.435631	No
255.748	-0.00172549	-0.000439497	1	0.88	1	0.43563	No
256.278	-0.0092014	0.000267323	1	0.88	0.989302	0.440341	No
258.823	-0.00555058	-0.00025673	1	0.88	1	0.43563	No
260.49	0.00245381	0.00023901	1	0.88	1	0.43563	No
263.495	0.00357126	-0.00147518	1	0.88	1	0.43563	No
266.285	0.00665876	0.000439186	1	0.88	1	0.43563	No
266.376	-0.011369	1.2392e-05	1	0.88	0.484152	0.89978	Yes
268.719	-0.00691561	0.00047675	1	0.88	1	0.43563	No
272.56	-0.00212977	-0.000423281	1	0.88	1	0.43563	No
275.495	-0.0127963	-5.8034e-05	1	0.88	1	0.43563	No
275.667	0.00267306	0.000549591	1	0.88	0.685491	0.635501	No
276.462	0.0143811	-0.000405177	1	0.88	0.999214	0.435973	No
277.578	-0.00181513	0.000404151	1	0.88	0.999977	0.435641	No
278.326	-0.000934269	0.000377764	1	0.88	0.998896	0.436112	No
278.622	0.00152038	-0.00032587	1	0.88	0.88883	0.490117	No
278.662	-0.0147868	-0.000145177	1	0.88	0.344066	1.26612	Yes
281.733	-0.00181513	0.000404151	1	0.88	1	0.43563	No
282.486	0.0132107	-0.000414865	1	0.88	0.998958	0.436085	No
283.076	-0.0092014	0.000267323	1	0.88	0.994282	0.438135	No
288.688	-0.00609831	-0.000214505	1	0.88	1	0.43563	No
291.361	0.0098958	0.00039298	1	0.88	1	0.43563	No
291.375	-0.0092014	0.000267323	1	0.88	0.295331	1.47506	Yes
291.527	-0.00691561	0.00047675	1	0.88	0.488153	0.892405	Yes
292.672	-0.00454462	0.000484823	1	0.88	0.999976	0.435641	No
294.308	-0.00842723	0.000366517	1	0.88	1	0.43563	No
298.27	-0.0092014	0.000267323	1	0.88	1	0.43563	No
300.706	-0.00691561	0.00047675	1	0.88	1	0.43563	No
306.222	-0.0092014	0.000267323	1	0.88	1	0.43563	No
306.808	-0.011743	-2.3388e-05	1	0.88	0.993988	0.438265	No
308.646	-0.0135171	-7.677e-06	1	0.88	1	0.43563	No
309.767	-0.0127963	-5.8034e-05	1	0.88	0.999978	0.43564	No
309.781	-0.00198842	0.000409341	1	0.88	0.296843	1.46754	Yes
310.167	0.00223079	-0.000450207	1	0.88	0.916553	0.475292	No
311.662	-0.0117574	-2.4765e-05	1	0.88	1	0.435631	No
311.979	0.010798	-0.000381182	1	0.88	0.909241	0.479114	No
312.472	-0.00664604	-0.000172284	1	0.88	0.983685	0.442856	No
312.897	-0.00172549	-0.000439497	1	0.88	0.968674	0.449718	No
316.451	-0.00816075	-9.5177e-05	1	0.88	1	0.43563	No
323.176	0.0135652	0.000433135	1	0.88	1	0.43563	No
323.547	0.0098958	0.00039298	1	0.88	0.946021	0.460487	No
329.797	-0.00198842	0.000409341	1	0.88	1	0.43563	No
333.599	-0.00198842	0.000409341	1	0.88	1	0.43563	No
338.802	-0.00664604	-0.000172284	1	0.88	1	0.43563	No
340.289	-0.0082695	0.000384635	1	0.88	1	0.435631	No
340.496	-0.00494987	0.000484823	1	0.88	0.759429	0.573629	No
341.296	-0.00380898	0.000635561	1	0.88	0.999286	0.435942	No
343.582	-0.0127963	-5.8034e-05	1	0.88	1	0.43563	No
345.638	0.0098958	0.00039298	1	0.88	1	0.43563	No
345.781	-0.0121468	-4.5302e-05	1	0.88	0.616346	0.706795	No
347.255	-0.00135815	0.000254405	1	0.88	0.999999	0.435631	No
348.242	-0.00198842	0.000409341	1	0.88	0.99991	0.43567	No
354.879	0.012936	-0.000420008	1	0.88	1	0.43563	No
365.167	-0.00446948	0.000654413	1	0.88	1	0.43563	No
370.278	-0.00202171	-0.00025235	1	0.88	1	0.43563	No
372.222	0.0134936	0.000432395	1	0.88	1	0.43563	No
372.785	-0.00568035	-0.000246726	1	0.88	0.992427	0.438954	No
376.334	-0.00914425	0.000274762	1	0.88	1	0.43563	No
378.656	-0.0069873	0.000474947	1	0.88	1	0.43563	No
380.66	0.00149339	0.000295791	1	0.88	1	0.43563	No
381.044	-0.0147867	-0.000145179	1	0.88	0.952976	0.457126	No
381.094	0.0101625	-0.000356829	1	0.88	0.37357	1.16613	Yes
382.486	0.00333198	-0.000529377	1	0.88	0.999998	0.435631	No
384.663	-0.0127964	-5.8033e-05	1	0.88	1	0.43563	No
386.39	-0.00454517	0.000484823	1	0.88	1	0.43563	No
387.062	-0.00759353	0.000448642	1	0.88	0.997566	0.436693	No
387.117	-0.00210882	-0.000250734	1	0.88	0.391268	1.11338	Yes
391.753	-0.00414071	0.000474419	1	0.88	1	0.43563	No
392.397	-0.00102068	0.000380353	1	0.88	0.996725	0.437062	No
392.708	-0.0136754	6.381e-06	1	0.88	0.903597	0.482107	No
393.606	-0.00759353	0.000448642	1	0.88	0.999761	0.435735	No
393.694	0.0138323	-0.000405178	1	0.88	0.476879	0.913504	Yes
398.691	0.01376	-0.000405178	1	0.88	1	0.43563	No
400.719	-0.00568035	-0.000246726	1	0.88	1	0.43563	No
401.556	-0.00527684	-0.000277833	1	0.88	0.999564	0.43582	No
403.151	-0.00139295	-0.000452836	1	0.88	1	0.43563	No
404.286	-0.00399626	0.00047004	1	0.88	0.999981	0.435639	No
404.675	-0.00428124	-0.000334753	1	0.88	0.954891	0.45621	No
404.778	-0.00579913	-0.000435505	1	0.88	0.51077	0.85289	No
410.465	-0.000211596	0.000384377	1	0.88	1	0.43563	No
411.128	0.010798	-0.000381182	1	0.88	0.997345	0.43679	No
414.743	-0.0117714	-2.5686e-05	1	0.88	1	0.43563	No
416.5	0.00267347	0.000549606	1	0.88	1	0.43563	No
417.458	-0.00914425	0.000274762	1	0.88	0.999878	0.435684	No
417.581	-0.0136754	6.381e-06	1	0.88	0.567253	0.767965	No
419.415	-0.00093401	0.000377757	1	0.88	1	0.43563	No
420.524	-0.00454517	0.000484823	1	0.88	0.999975	0.435641	No
423.026	-0.00441208	0.000652775	1	0.88	1	0.43563	No
424.331	-0.00447293	0.000484492	1	0.88	0.999997	0.435632	No
425.438	-0.00135815	0.000254405	1	0.88	0.999974	0.435642	No
425.619	-0.0127964	-5.8033e-05	1	0.88	0.708491	0.614871	No
426.703	-0.00862115	-0.000372186	1	0.88	0.999962	0.435647	No
427.494	0.013219	0.000429558	1	0.88	0.999296	0.435937	No
428.583	-0.00842747	0.000366489	1	0.88	0.999969	0.435644	No
428.624	0.00411817	0.000549439	1	0.88	0.357467	1.21866	Yes
428.722	-0.000298289	0.000383051	1	0.88	0.379317	1.14846	Yes
429.618	-0.00842747	0.000366489	1	0.88	0.999625	0.435794	No
431.7	-0.00914425	0.000274762	1	0.88	1	0.43563	No
433.527	-0.00481973	0.000484823	1	0.88	1	0.43563	No
433.67	-0.00142513	0.000392469	1	0.88	0.618062	0.704833	No
433.681	0.0033814	0.000563539	1	0.88	0.248235	1.75491	Yes
439.264	0.00267347	0.000549606	1	0.88	1	0.43563	No
439.361	0.00267347	0.000549606	1	0.88	0.500489	0.870409	No
440.354	-0.00441515	0.00048274	1	0.88	0.999884	0.435681	No
440.49	-0.00413688	-0.000342124	1	0.88	0.599023	0.727235	No
442.49	-0.00636601	0.000484823	1	0.88	1	0.43563	No
442.5	0.00626928	0.000452835	1	0.88	0.28783	1.5135	Yes
442.542	-0.00636601	0.000484823	1	0.88	0.228067	1.9101	Yes
446.71	-0.0135171	-7.679e-06	1	0.88	1	0.43563	No
448.694	0.00294141	-0.000494495	1	0.88	1	0.43563	No
451.541	-0.00591803	0.000484823	1	0.88	1	0.43563	No
453.622	0.0130808	-0.000417296	1	0.88	1	0.43563	No
453.753	-0.000616163	0.000378187	1	0.88	0.588521	0.740212	No
455.575	-0.00864262	0.000340042	1	0.88	1	0.43563	No
458.87	0.0130808	-0.000417296	1	0.88	1	0.43563	No
459.726	0.01376	-0.000405178	1	0.88	0.999642	0.435787	No
460.691	-0.00920157	0.000267301	1	0.88	0.999886	0.43568	No
461.375	-0.00312048	0.000624823	1	0.88	0.997848	0.43657	No
461.5	-0.00599029	0.000484823	1	0.88	0.572414	0.761041	No
462.309	-0.00345813	-0.000370011	1	0.88	0.999259	0.435953	No
465.892	-0.00372182	0.000461717	1	0.88	1	0.43563	No
467.865	-0.00198848	0.000409343	1	0.88	1	0.43563	No
468.283	0.0124532	0.00042164	1	0.88	0.966587	0.450689	No
471.691	-0.00093401	0.000377757	1	0.88	1	0.43563	No
471.785	-0.00373253	-0.000359009	1	0.88	0.491411	0.886489	No
474.417	-0.0120745	-4.1521e-05	1	0.88	1	0.43563	No
477.59	0.0055608	0.00032121	1	0.88	1	0.43563	No
481.274	-0.00093401	0.000377757	1	0.88	1	0.43563	No
481.344	-0.00560009	0.000484823	1	0.88	0.430133	1.01278	Yes
483.485	0.0124532	0.00042164	1	0.88	1	0.43563	No
485.709	-0.0132434	-3.0118e-05	1	0.88	1	0.43563	No
486.219	0.0138323	-0.000405178	1	0.88	0.986827	0.441446	No
487.311	-0.00487753	0.000484823	1	0.88	0.99997	0.435644	No
497.69	-0.00920157	0.000267301	1	0.88	1	0.43563	No
498.285	-0.00317293	0.000445071	1	0.88	0.994566	0.43801	No
498.867	0.0135658	0.000433142	1	0.88	0.9938	0.438348	No
499.665	-0.0120745	-4.1521e-05	1	0.88	0.999339	0.435919	No
503.816	0.00653536	-0.000323787	1	0.88	1	0.43563	No
504.026	0.000928787	0.000437247	1	0.88	0.766001	0.568707	No
504.588	-0.0135171	-7.679e-06	1	0.88	0.991474	0.439377	No
504.924	-0.00172511	-0.000439512	1	0.88	0.923959	0.471482	No
504.931	0.0138323	-0.000405178	1	0.88	0.273106	1.5951	Yes
505.535	-0.00716467	-0.000132308	1	0.88	0.990328	0.439885	No
505.949	-0.00172511	-0.000439512	1	0.88	0.965032	0.451415	No
509.51	-0.00167069	0.000399825	1	0.88	1	0.43563	No
513.419	-0.0113686	1.2435e-05	1	0.88	1	0.43563	No
516.685	-0.00123738	0.00024415	1	0.88	1	0.43563	No
517.632	-0.0127964	-5.8033e-05	1	0.88	0.999863	0.43569	No
518.522	-0.00140739	-0.000452257	1	0.88	0.999749	0.43574	No
518.725	-0.0147867	-0.000145179	1	0.88	0.752715	0.578746	No
519.497	-0.00198848	0.000409343	1	0.88	0.999035	0.436051	No
521.535	-0.00210882	-0.000250734	1	0.88	1	0.43563	No
522.479	-0.00920157	0.000267301	1	0.88	0.999859	0.435692	No
524.33	-0.00135815	0.000254405	1	0.88	1	0.43563	No
529.75	0.01376	-0.000405178	1	0.88	1	0.43563	No
531.743	-0.00788651	-9.8457e-05	1	0.88	1	0.43563	No
532.5	-0.00920157	0.000267301	1	0.88	0.998995	0.436069	No
532.656	-0.000211596	0.000384377	1	0.88	0.64833	0.671927	No
536.375	-0.0127964	-5.8033e-05	1	0.88	1	0.43563	No
537.309	0.00923082	0.000386653	1	0.88	0.999842	0.435699	No
537.639	0.00625484	0.000453473	1	0.88	0.919464	0.473787	No
538.441	-0.00198848	0.000409343	1	0.88	0.999353	0.435912	No
540.338	-0.00310071	0.000442881	1	0.88	1	0.43563	No
541.528	-0.00481973	0.000484823	1	0.88	0.999989	0.435635	No
541.587	-0.00454517	0.000484823	1	0.88	0.401907	1.08391	Yes
541.612	-0.00454517	0.000484823	1	0.88	0.234193	1.86014	Yes
543.246	-0.00414071	0.000474419	1	0.88	1	0.43563	No
543.369	-0.00317293	0.000445071	1	0.88	0.569046	0.765545	No
543.681	0.00294141	-0.000494495	1	0.88	0.880429	0.494794	No
544.376	-0.00591803	0.000484823	1	0.88	0.99799	0.436508	No
547.544	-0.00135815	0.000254405	1	0.88	1	0.43563	No
550.139	-0.00894142	-0.000105177	1	0.88	1	0.43563	No
550.826	-0.00454517	0.000484823	1	0.88	0.997925	0.436536	No
554.007	-0.0114947	-0.000255177	1	0.88	1	0.43563	No
555.487	-0.00310071	0.000442881	1	0.88	0.999999	0.435631	No
556.951	-0.0127964	-5.8033e-05	1	0.88	0.999999	0.435631	No
557.309	-0.00093401	0.000377757	1	0.88	0.938525	0.464165	No
561.211	-0.010431	-0.000387058	1	0.88	1	0.43563	No
562.991	-0.0124919	-0.000255176	1	0.88	1	0.43563	No
564.677	-0.0127964	-5.8033e-05	1	0.88	1	0.43563	No
564.681	-0.00441515	0.00048274	1	0.88	0.273174	1.5947	Yes
566.377	0.00989553	0.000392977	1	0.88	1	0.43563	No
566.747	-0.00198848	0.000409343	1	0.88	0.945275	0.460851	No
566.792	0.00267347	0.000549606	1	0.88	0.362726	1.20099	Yes
567.771	-0.0127964	-5.8033e-05	1	0.88	0.999839	0.435701	No
567.992	-0.0081547	0.00039782	1	0.88	0.784951	0.554978	No
568.478	-0.0135171	-7.679e-06	1	0.88	0.981693	0.443754	No
568.609	0.00267347	0.000549606	1	0.88	0.585127	0.744506	No
568.731	0.00989553	0.000392977	1	0.88	0.50868	0.856395	No
568.763	-0.00894142	-0.000105177	1	0.88	0.272704	1.59745	Yes
568.913	-0.00920157	0.000267301	1	0.88	0.467642	0.931547	Yes
571.663	-0.0124919	-0.000255176	1	0.88	1	0.43563	No
572.224	-0.00691506	0.000476764	1	0.88	0.992206	0.439052	No
572.731	-0.00591803	0.000484823	1	0.88	0.986503	0.441591	No
575.342	-0.00944414	0.000330462	1	0.88	1	0.43563	No
576.447	-0.00594693	0.000484823	1	0.88	0.999974	0.435642	No
578.382	-0.00448737	0.000484823	1	0.88	1	0.43563	No
579.389	-0.0120745	-4.1521e-05	1	0.88	0.999926	0.435662	No
579.497	-0.00961677	0.00021019	1	0.88	0.527692	0.82554	No
579.827	-0.00422349	-0.000337666	1	0.88	0.896734	0.485797	No
579.874	0.00294141	-0.000494495	1	0.88	0.363111	1.19972	Yes
581.306	0.00294141	-0.000494495	1	0.88	0.999999	0.435631	No
582.656	-0.0135171	-7.679e-06	1	0.88	0.999998	0.435631	No
583.556	-0.0127964	-5.8033e-05	1	0.88	0.999775	0.435729	No
584.833	-0.00093401	0.000377757	1	0.88	0.999996	0.435632	No
585.635	0.0105313	0.000396374	1	0.88	0.999373	0.435904	No
586.691	0.00294141	-0.000494495	1	0.88	0.999956	0.43565	No
587.84	-0.00283713	-0.000394912	1	0.88	0.999983	0.435638	No
588.535	-0.0135171	-7.679e-06	1	0.88	0.99807	0.436473	No
589.421	-0.0127386	-6.0143e-05	1	0.88	0.999739	0.435744	No
589.847	0.0112023	-0.000397288	1	0.88	0.969071	0.449534	No
592.382	0.00267347	0.000549606	1	0.88	1	0.43563	No
592.385	0.00267347	0.000549606	1	0.88	0.273174	1.5947	Yes
592.696	-0.0145394	7.5508e-05	1	0.88	0.825868	0.527482	No
599.233	-0.00344738	0.000453395	1	0.88	1	0.43563	No
599.306	-0.00454517	0.000484823	1	0.88	0.435482	1.00034	Yes
601.279	0.0055608	0.00032121	1	0.88	1	0.43563	No
601.326	-8.01235e-05	0.000214823	1	0.88	0.372619	1.1691	Yes
602.625	-0.0013063	-0.000456313	1	0.88	0.999994	0.435633	No
602.776	-0.0120745	-4.1521e-05	1	0.88	0.638414	0.682363	No
604.669	-0.00920157	0.000267301	1	0.88	1	0.43563	No
611.17	-0.000757466	-0.000476832	1	0.88	1	0.43563	No
613.653	-0.00888361	-0.000104668	1	0.88	1	0.43563	No
614.573	0.00162121	0.000478746	1	0.88	0.999818	0.43571	No
616.562	0.00136033	-0.00032368	1	0.88	1	0.43563	No
618.704	-0.00591803	0.000484823	1	0.88	1	0.43563	No
621.375	0.00267347	0.000549606	1	0.88	1	0.43563	No
621.903	-0.0118993	-0.000255177	1	0.88	0.989069	0.440445	No
622.273	-0.00198848	0.000409343	1	0.88	0.945443	0.460768	No
623.281	0.00267347	0.000549606	1	0.88	0.999926	0.435663	No
625.535	0.00989553	0.000392977	1	0.88	1	0.43563	No
627.284	0.0101336	-0.000356085	1	0.88	1	0.43563	No
628.68	-0.0061926	0.000484823	1	0.88	0.999999	0.435631	No
628.876	-0.00788651	-9.8457e-05	1	0.88	0.738966	0.589513	No
629.295	-0.00818341	0.000394522	1	0.88	0.96247	0.452617	No
630.676	0.0131612	0.00042896	1	0.88	0.999999	0.435631	No
630.677	0.014664	0.000447072	1	0.88	0.267443	1.62887	Yes
632.449	-0.00198848	0.000409343	1	0.88	1	0.43563	No
634.458	-0.0124919	-0.000255176	1	0.88	1	0.43563	No
636.274	0.0066592	0.000439174	1	0.88	1	0.43563	No
636.552	-0.0127964	-5.8033e-05	1	0.88	0.869627	0.500939	No
648.342	-0.00165625	0.000399392	1	0.88	1	0.43563	No
648.569	-0.00536886	0.000484823	1	0.88	0.796967	0.54661	No
649.698	0.0100325	-0.000353313	1	0.88	0.999977	0.43564	No
651.722	-0.0146839	7.6828e-05	1	0.88	1	0.43563	No
653.667	-0.0117714	-2.5686e-05	1	0.88	1	0.43563	No
653.764	-0.00110315	0.000233149	1	0.88	0.500489	0.870409	No
657.312	-0.00399626	0.00047004	1	0.88	1	0.43563	No
657.412	-0.0120745	-4.1521e-05	1	0.88	0.505937	0.861038	No
659.08	-0.00190557	-0.000254506	1	0.88	1	0.43563	No
659.08	-0.00210882	-0.000250734	1	0.88	0.266023	1.63757	Yes
661.52	-0.0136754	6.381e-06	1	0.88	1	0.43563	No
668.448	-0.00399626	0.00047004	1	0.88	1	0.43563	No
670.392	0.00267347	0.000549606	1	0.88	1	0.43563	No
670.526	0.00267347	0.000549606	1	0.88	0.593788	0.733647	No
672.291	0.00556186	0.000484094	1	0.88	1	0.43563	No
674.508	-0.00317293	0.000445071	1	0.88	1	0.43563	No
675.477	-0.00937377	-0.000136235	1	0.88	0.999891	0.435678	No
677.429	-0.00881461	0.00031766	1	0.88	1	0.43563	No
678.292	-0.00135815	0.000254405	1	0.88	0.999669	0.435775	No
679.677	0.00628371	0.000452197	1	0.88	0.999999	0.435631	No
680.455	-0.00135815	0.000254405	1	0.88	0.999192	0.435983	No
681.146	0.0132832	-0.00041351	1	0.88	0.997998	0.436504	No
684.781	-0.00283713	-0.000394912	1	0.88	1	0.43563	No
686.66	-0.0013063	-0.000456313	1	0.88	1	0.43563	No
687.617	-0.000847832	0.00021563	1	0.88	0.999877	0.435684	No
688.017	0.01376	-0.000405178	1	0.88	0.959639	0.453952	No
688.535	-0.0127964	-5.8033e-05	1	0.88	0.987731	0.441041	No
688.758	-0.00944414	0.000330462	1	0.88	0.78665	0.553779	No
692.221	0.00654981	-0.000323549	1	0.88	1	0.43563	No
692.333	-0.010156	-0.000393828	1	0.88	0.538545	0.808903	No
698.385	-0.00135815	0.000254405	1	0.88	1	0.43563	No
698.389	0.00429069	-0.00074524	1	0.88	0.274618	1.58631	Yes
698.424	-0.00135815	0.000254405	1	0.88	0.211474	2.05998	Yes
698.812	0.0051487	-0.000362151	1	0.88	0.899369	0.484374	No
699.743	-0.0127964	-5.8033e-05	1	0.88	0.99983	0.435705	No
701.568	0.00264459	0.000548516	1	0.88	1	0.43563	No
705.375	-0.00372182	0.000461717	1	0.88	1	0.43563	No
705.712	-0.00669588	-0.000393051	1	0.88	0.924685	0.471112	No
707.61	-0.0117426	-2.3354e-05	1	0.88	1	0.43563	No
707.84	-0.0125497	-0.000255176	1	0.88	0.799308	0.54501	No
708.274	0.00267347	0.000549606	1	0.88	0.969076	0.449532	No
708.294	0.00265903	0.000549061	1	0.88	0.305122	1.42773	Yes
710.161	-0.0118993	-0.000255177	1	0.88	1	0.43563	No
712.406	0.00356054	-0.0013538	1	0.88	1	0.43563	No
714.745	-0.000757466	-0.000476832	1	0.88	1	0.43563	No
718.486	-0.0118993	-0.000255177	1	0.88	1	0.43563	No
718.494	-0.00920157	0.000267301	1	0.88	0.283384	1.53724	Yes
720.324	-0.00135815	0.000254405	1	0.88	1	0.43563	No
720.635	-0.00958815	0.000214191	1	0.88	0.903701	0.482052	No
721.337	-0.00591803	0.000484823	1	0.88	0.998149	0.436438	No
729.342	0.0135658	0.000433142	1	0.88	1	0.43563	No
729.781	-0.0127386	-6.0143e-05	1	0.88	0.972952	0.447741	No
741.698	0.0146273	-0.000405177	1	0.88	1	0.43563	No
744.735	-0.0114981	4.7e-08	1	0.88	1	0.43563	No
744.767	-0.00655386	0.000484822	1	0.88	0.337708	1.28996	Yes
748.677	-0.0134739	-1.1441e-05	1	0.88	1	0.43563	No
751.832	-0.00141069	0.000392036	1	0.88	1	0.43563	No
752.771	0.0012222	-0.000517461	1	0.88	0.99985	0.435696	No
756.31	-0.00304293	0.000441128	1	0.88	1	0.43563	No
756.427	-0.00304293	0.000441128	1	0.88	0.551153	0.790399	No
761.726	-0.0133299	-2.398e-05	1	0.88	1	0.43563	No
763.624	-0.00727623	0.000467345	1	0.88	1	0.43563	No
764.451	-0.00311516	0.000443319	1	0.88	0.999517	0.435841	No
764.71	0.0055608	0.00032121	1	0.88	0.84381	0.516266	No
769.326	-0.0127964	-5.8033e-05	1	0.88	1	0.43563	No
770.684	0.00683255	0.000434479	1	0.88	0.999998	0.435631	No
770.695	0.010798	-0.000381182	1	0.88	0.289321	1.5057	Yes
770.836	-0.00930172	-0.00013063	1	0.88	0.455819	0.955709	Yes
771.804	-0.0106495	8.3856e-05	1	0.88	0.999842	0.435699	No
773.56	0.00411817	0.000549439	1	0.88	1	0.43563	No
775.308	0.00999669	0.000393939	1	0.88	1	0.43563	No
775.35	0.00999669	0.000393939	1	0.88	0.359139	1.21298	Yes
776.36	0.00267347	0.000549606	1	0.88	0.999883	0.435681	No
777.481	0.00267347	0.000549606	1	0.88	0.999978	0.43564	No
779.644	-0.0127964	-5.8033e-05	1	0.88	1	0.43563	No
783.667	-0.000295065	-0.00048657	1	0.88	1	0.43563	No
785.44	-0.00632266	0.000484823	1	0.88	1	0.43563	No
790.189	-0.00414071	0.000474419	1	0.88	1	0.43563	No
790.358	-0.00181514	0.000404151	1	0.88	0.680775	0.639904	No
790.387	-0.00448446	0.000452876	1	0.88	0.294409	1.47968	Yes
791.536	-0.00290934	-0.000392017	1	0.88	0.999969	0.435644	No
792.842	-0.0111959	2.8953e-05	1	0.88	0.999997	0.435632	No
796.42	0.00118423	0.000276344	1	0.88	1	0.43563	No
797.854	-0.0100175	0.000154302	1	0.88	0.999999	0.435631	No
802.635	-0.00324515	0.000447262	1	0.88	1	0.43563	No
802.649	-0.00414071	0.000474419	1	0.88	0.295331	1.47506	Yes
802.76	-0.00640936	0.000484823	1	0.88	0.383214	1.13678	Yes
804.66	-0.00181514	0.000404151	1	0.88	1	0.43563	No
815.478	-0.00441208	0.000652775	1	0.88	1	0.43563	No
816.307	0.00446603	0.000292257	1	0.88	0.999524	0.435838	No
817.119	-0.0042668	-0.000335438	1	0.88	0.999438	0.435875	No
817.306	-0.00686204	-0.000155634	1	0.88	0.717369	0.607261	No
817.753	0.0124676	0.000421789	1	0.88	0.971706	0.448315	No
819.629	-0.0081547	0.00039782	1	0.88	1	0.43563	No
820.484	-0.00586064	0.000692368	1	0.88	0.999639	0.435788	No
820.743	-0.0128686	-5.5396e-05	1	0.88	0.844771	0.515679	No
824.419	-0.00457407	0.000484823	1	0.88	1	0.43563	No
824.59	-0.00600474	0.000484823	1	0.88	0.683923	0.636958	No
825.207	-0.00093401	0.000377757	1	0.88	0.994933	0.437849	No
825.361	0.0116295	0.000412418	1	0.88	0.644672	0.67574	No
831.75	-0.00210882	-0.000250734	1	0.88	1	0.43563	No
832.354	-0.00727623	0.000467345	1	0.88	0.995054	0.437796	No
833.403	-0.00934483	0.000248201	1	0.88	0.999952	0.435651	No
836.456	-0.0137185	1.0922e-05	1	0.88	1	0.43563	No
836.535	0.0147718	-0.000405177	1	0.88	0.451614	0.964607	Yes
837.248	-0.00920157	0.000267301	1	0.88	0.997716	0.436627	No
837.542	0.0144972	-0.000405177	1	0.88	0.887344	0.490938	No
838.427	-0.00659722	0.00048476	1	0.88	0.999724	0.435751	No
838.724	-0.00592939	-0.000431484	1	0.88	0.890287	0.489315	No
840.172	0.00564848	0.000480267	1	0.88	0.999999	0.435631	No
840.58	-0.0124642	-6.0023e-05	1	0.88	0.962624	0.452545	No
841.378	0.00241352	0.000539796	1	0.88	0.999341	0.435918	No
841.823	-0.00194515	0.000408045	1	0.88	0.974253	0.447143	No
845.306	0.00118423	0.000276344	1	0.88	1	0.43563	No
846.746	-0.00826955	0.000384628	1	0.88	0.999999	0.435631	No
852.167	0.014237	-0.000405177	1	0.88	1	0.43563	No
853.358	0.00564848	0.000480267	1	0.88	0.999989	0.435635	No
853.636	-0.00961677	0.00021019	1	0.88	0.869627	0.50094	No
855.672	-0.00481973	0.000484823	1	0.88	1	0.43563	No
860.647	-0.0106495	8.3856e-05	1	0.88	1	0.43563	No
860.833	-0.0125497	-0.000255176	1	0.88	0.718881	0.605984	No
861.427	-0.0124642	-6.0023e-05	1	0.88	0.993711	0.438387	No
861.669	-0.00788651	-9.8457e-05	1	0.88	0.819124	0.531825	No
862.489	-0.00944414	0.000330462	1	0.88	0.999439	0.435875	No
866.553	-0.00304293	0.000441128	1	0.88	1	0.43563	No
869.915	-0.00414071	0.000474419	1	0.88	1	0.43563	No
870.653	-0.0137617	1.5462e-05	1	0.88	0.998769	0.436167	No
874.913	-0.00664588	-0.000172296	1	0.88	1	0.43563	No
875.479	-0.00139624	0.000391604	1	0.88	0.992642	0.438859	No
879.566	0.00999669	0.000393939	1	0.88	1	0.43563	No
880.538	-0.000685216	-0.000478354	1	0.88	0.999894	0.435676	No
880.618	-0.00400692	-0.000348008	1	0.88	0.455205	0.956998	Yes
882.649	-0.00448446	0.000452876	1	0.88	1	0.43563	No
888.34	0.00133209	0.000285645	1	0.88	1	0.43563	No
888.596	-0.00633711	0.000484823	1	0.88	0.839966	0.518628	No
888.598	-0.00536886	0.000484823	1	0.88	0.257332	1.69287	Yes
888.692	-0.0142509	5.9716e-05	1	0.88	0.320767	1.35809	Yes
889.604	-0.0106495	8.3856e-05	1	0.88	0.999651	0.435783	No
889.694	-0.0117426	-2.3354e-05	1	0.88	0.482307	0.903222	Yes
890.658	-8.01235e-05	0.000214823	1	0.88	0.999838	0.435701	No
894.735	0.00999669	0.000393939	1	0.88	1	0.43563	No
895.626	-0.0042707	0.000478361	1	0.88	0.999752	0.435738	No
897.374	-0.00481973	0.000484823	1	0.88	1	0.43563	No
901.315	-0.00310071	0.000442881	1	0.88	1	0.43563	No
903.389	-0.00816103	-9.5177e-05	1	0.88	1	0.43563	No
911.581	-0.00181514	0.000404151	1	0.88	1	0.43563	No
912.075	-0.0121017	-0.000255177	1	0.88	0.98458	0.442453	No
912.971	-0.00161418	0.000572487	1	0.88	0.999763	0.435733	No
913.539	-0.00136735	0.000390738	1	0.88	0.992799	0.43879	No
913.601	-0.0132719	-0.000235182	1	0.88	0.408277	1.067	Yes
916.344	-0.00414071	0.000474419	1	0.88	1	0.43563	No
917.394	-0.00727623	0.000467345	1	0.88	0.999953	0.435651	No
917.565	-0.00891493	0.000304604	1	0.88	0.682348	0.638429	No
919.684	-0.00387695	-0.000353219	1	0.88	1	0.43563	No
921.379	0.00999669	0.000393939	1	0.88	1	0.43563	No
922.323	0.0124532	0.00042164	1	0.88	0.999857	0.435692	No
922.628	-0.0127964	-5.8033e-05	1	0.88	0.898519	0.484831	No
923.576	-0.00379404	0.000463908	1	0.88	0.999858	0.435692	No
923.746	-0.00165625	0.000399392	1	0.88	0.680764	0.639914	No
924.323	-0.00414071	0.000474419	1	0.88	0.992339	0.438994	No
924.725	-0.00165625	0.000399392	1	0.88	0.96037	0.453607	No
926.917	-0.00420906	-0.000338409	1	0.88	1	0.43563	No
928.314	-0.00123738	0.00024415	1	0.88	0.999999	0.435631	No
928.326	-0.0136754	6.381e-06	1	0.88	0.292317	1.49027	Yes
929.533	-0.00894142	-0.000105177	1	0.88	0.999983	0.435638	No
930.262	-0.0100463	0.000151095	1	0.88	0.998647	0.43622	No
931.112	-0.0110521	4.3159e-05	1	0.88	0.99962	0.435796	No
931.747	0.00999669	0.000393939	1	0.88	0.996401	0.437204	No
933.742	-0.00093401	0.000377757	1	0.88	1	0.43563	No
940.455	-0.00918724	0.000269166	1	0.88	1	0.43563	No
943.908	-0.00414071	0.000474419	1	0.88	1	0.43563	No
945.349	-0.0042707	0.000478361	1	0.88	0.999999	0.435631	No
945.522	-0.0033896	0.000451642	1	0.88	0.69017	0.631193	No
948.611	-0.0137185	1.0922e-05	1	0.88	1	0.43563	No
949.647	-0.0100175	0.000154302	1	0.88	0.999946	0.435654	No
953.328	-0.0112103	2.7576e-05	1	0.88	1	0.43563	No
957.479	-0.00210882	-0.000250734	1	0.88	1	0.43563	No
964.353	0.0139704	0.000437737	1	0.88	1	0.43563	No
964.357	0.00521537	0.000499403	1	0.88	0.273174	1.5947	Yes
967.286	-0.00971696	0.000196186	1	0.88	1	0.43563	No
967.326	-0.00181514	0.000404151	1	0.88	0.355803	1.22436	Yes
969.742	0.0124595	-0.000421017	1	0.88	1	0.43563	No
972.355	-0.00944414	0.000330462	1	0.88	1	0.43563	No
972.393	-0.00944414	0.000330462	1	0.88	0.350824	1.24173	Yes
972.717	-0.00568035	-0.000246726	1	0.88	0.864894	0.50368	No
974.75	-0.00518159	-0.000230714	1	0.88	1	0.43563	No
975.493	0.00868172	0.000389631	1	0.88	0.998838	0.436137	No
980.794	-0.00530449	0.000677486	1	0.88	1	0.43563	No
988.667	-0.00822648	0.000389575	1	0.88	1	0.43563	No
988.719	-0.00679948	0.000479672	1	0.88	0.38458	1.13274	Yes
989.741	-0.0105613	-0.000383851	1	0.88	0.999901	0.435674	No
992.298	-0.00141069	0.000392036	1	0.88	1	0.43563	No
992.667	-0.0113686	1.2435e-05	1	0.88	0.945275	0.460851	No
995.5	-0.00691506	0.000476764	1	0.88	1	0.43563	No
995.51	-0.0044007	0.000482302	1	0.88	0.28783	1.5135	Yes
996.167	-0.00181514	0.000404151	1	0.88	0.994561	0.438013	No
996.649	-0.00727623	0.000467345	1	0.88	0.98243	0.443421	No
998	-0.00141069	0.000392036	1	0.88	0.999998	0.435631	No
998.308	0.00791599	0.000405133	1	0.88	0.901142	0.48342	No
1002.57	-0.00961677	0.00021019	1	0.88	1	0.43563	No
1005.3	-0.00093401	0.000377757	1	0.88	1	0.43563	No
1008.78	-0.0142509	5.9716e-05	1	0.88	1	0.43563	No
1012.53	-0.00671793	-0.000166742	1	0.88	1	0.43563	No
1015.68	-0.00344738	0.000453395	1	0.88	1	0.43563	No
1017.88	0.00501324	0.000311988	1	0.88	1	0.43563	No
1018.05	-0.00888361	-0.000104668	1	0.88	0.69481	0.626978	No
1018.53	-0.00961677	0.00021019	1	0.88	0.978694	0.445114	No
1019.78	-0.0142509	5.9716e-05	1	0.88	0.999994	0.435633	No
1020.25	-0.00560009	0.000484823	1	0.88	0.979488	0.444753	No
1023.29	-0.00691506	0.000476764	1	0.88	1	0.43563	No
1026.27	-0.00165625	0.000399392	1	0.88	1	0.43563	No
1026.36	-0.00826955	0.000384628	1	0.88	0.469658	0.927548	Yes
1028.32	-0.00344738	0.000453395	1	0.88	1	0.43563	No
1028.45	-0.011757	-2.473e-05	1	0.88	0.567264	0.76795	No
1028.73	-0.00671793	-0.000166742	1	0.88	0.846108	0.514864	No
1029.28	0.00484	0.000515986	1	0.88	0.990341	0.439879	No
1030.42	0.00791599	0.000405133	1	0.88	0.999982	0.435638	No
1030.93	-0.00249053	-0.000408812	1	0.88	0.986921	0.441404	No
1031.79	-0.00886728	-0.000377791	1	0.88	0.99967	0.435774	No
1031.94	0.00419667	0.00024669	1	0.88	0.612877	0.710796	No
1034.89	-0.00310071	0.000442881	1	0.88	1	0.43563	No
1037.75	-0.00141069	0.000392036	1	0.88	1	0.43563	No
1039.49	-0.00516609	0.000893672	1	0.88	1	0.43563	No
1040.67	0.00999669	0.000393939	1	0.88	0.999988	0.435635	No
1041.43	-0.00652496	0.000484822	1	0.88	0.999003	0.436065	No
1043.69	0.0109937	0.00040313	1	0.88	1	0.43563	No
1043.73	0.0112601	-0.00039821	1	0.88	0.35248	1.2359	Yes
1050.36	-0.00652496	0.000484822	1	0.88	1	0.43563	No
1051.45	-0.00386626	0.000466098	1	0.88	0.999968	0.435644	No
1052.66	0.00241352	0.000539796	1	0.88	0.999992	0.435634	No
1054.32	0.000697829	0.000426352	1	0.88	1	0.43563	No
1056.24	-0.00448446	0.000452876	1	0.88	1	0.43563	No
1056.64	-0.00167069	0.000399825	1	0.88	0.959358	0.454085	No
1063.3	-0.00652496	0.000484822	1	0.88	1	0.43563	No
1063.41	-0.00161418	0.000572487	1	0.88	0.527698	0.825529	No
1064.33	-0.00207515	0.000411938	1	0.88	0.999767	0.435732	No
1064.66	-0.00181514	0.000404151	1	0.88	0.922111	0.472427	No
1064.73	-0.00167069	0.000399825	1	0.88	0.41216	1.05695	Yes
1071.3	-0.00636601	0.000484823	1	0.88	1	0.43563	No
1071.33	-0.00826955	0.000384628	1	0.88	0.350824	1.24173	Yes
1071.77	-0.00809079	0.000577166	1	0.88	0.953087	0.457073	No
1072.61	-0.00210882	-0.000250734	1	0.88	0.999584	0.435812	No
1075.67	-0.0106495	8.3856e-05	1	0.88	1	0.43563	No
1077.77	-0.00600695	0.000698081	1	0.88	1	0.43563	No
1078.56	0.00241352	0.000539796	1	0.88	0.999243	0.43596	No
1079.4	-0.00317293	0.000445071	1	0.88	0.999576	0.435815	No
1084.48	-0.00317293	0.000445071	1	0.88	1	0.43563	No
1085.67	-0.0023496	0.000420157	1	0.88	0.999989	0.435635	No
1086.15	-0.00664588	-0.000172296	1	0.88	0.981566	0.443812	No
1086.81	-0.0018007	0.000403718	1	0.88	0.997269	0.436824	No
1086.99	0.00241352	0.000539796	1	0.88	0.702249	0.620336	No
1087.03	0.00241352	0.000539796	1	0.88	0.323752	1.34557	Yes
1092.52	-0.00691506	0.000476764	1	0.88	1	0.43563	No
1095.58	0.0109937	0.00040313	1	0.88	1	0.43563	No
1095.58	0.0109937	0.00040313	1	0.88	0.266023	1.63757	Yes
