# Supplementary material for: Point-process modeling of secondary crashes
Source: PLoS One. 2023 Dec 13;18(12):e0295343. doi: 10.1371/journal.pone.0295343 (PMC10718442; doi:10.1371/journal.pone.0295343)
Supplement: S1 File — (ZIP) [file pone.0295343.s001.zip › Supplement material/Piecewise background/Daytona_beach_piecewise.xlsx]

## Sheet: revent_Daytona_beach_2miles_3ye
tt	xx	yy	flag	bkgd	prob	lambd	Secondary crash
13.5882	-0.00963905	-0.0142933	1	0.8488	1	0.161525	No
24.1424	0.010556	0.0159658	1	1	1	0.190298	No
43.2146	0.00971338	0.0085266	1	1	1	0.190298	No
43.8319	0.00856657	0.00834616	1	1	0.987938	0.192622	No
47.6951	0.00470376	0.00301816	1	0.7997	1	0.152181	No
52.2819	-0.00978306	-0.0141164	1	1	1	0.190298	No
73.6854	0.00917955	0.00902299	1	1	1	0.190298	No
77.3056	-0.0104878	-0.0153209	1	0.92	1	0.175074	No
83.309	-0.0104878	-0.0153209	1	0.8488	1	0.161525	No
85.6375	-0.00594578	-0.0098283	1	1	1	0.190298	No
93.1132	0.0102231	0.0116802	1	0.9037	1	0.171972	No
93.1451	0.0261137	0.0174159	1	0.9037	0.142898	1.20346	Yes
93.591	-0.00502145	-0.00871311	1	0.9037	0.878429	0.195773	No
94.8826	0.00373862	0.0022008	1	1	0.999989	0.1903	No
95.5729	0.00971338	0.0085266	1	0.9	0.993691	0.172356	No
99.625	-0.00502145	-0.00871311	1	1	1	0.190298	No
100.49	0.0212682	0.0150829	1	0.9037	0.998971	0.172149	No
100.819	0.00200415	-0.000237954	1	0.9037	0.786391	0.218686	No
101.451	-0.00974041	-0.0144163	1	1	0.989362	0.192344	No
101.507	-0.00974041	-0.0144163	1	1	0.190659	0.99811	Yes
115.01	0.0102231	0.0116802	1	1	1	0.190298	No
121.444	-0.00224832	-0.0053676	1	0.9037	1	0.171972	No
127.49	0.0228573	0.0158481	1	1	1	0.190298	No
135.701	0.00774114	0.00663327	1	0.9037	1	0.171972	No
140.787	0.0227639	0.0160587	1	0.92	1	0.175074	No
160.326	-0.000501161	-0.00325996	1	0.8488	1	0.161525	No
162.826	0.00950838	0.00834346	1	1	1	0.190298	No
163.529	0.0228573	0.0158481	1	0.9037	0.994479	0.172927	No
163.533	0.0212682	0.0150829	1	0.9037	0.110214	1.56035	Yes
165.646	0.00484245	0.00318542	1	0.9	1	0.171268	No
176.958	0.00887522	0.00777101	1	1	1	0.190298	No
177.083	-0.00974041	-0.0144163	1	0.9037	0.305238	0.563404	No
177.406	-0.000501161	-0.00325996	1	0.9037	0.730603	0.235384	No
178.556	-0.00317272	-0.00648276	1	1	0.99995	0.190308	No
183.552	0.000155197	-0.00246821	1	1	1	0.190298	No
185.477	-0.00974041	-0.0144163	1	1	1	0.190298	No
185.708	0.00898565	0.00882795	1	1	0.595108	0.319771	No
192.546	0.0212682	0.0150829	1	1	1	0.190298	No
192.726	-0.000501161	-0.00325996	1	1	0.464376	0.409794	No
193.757	0.00975781	0.00856381	1	0.9	0.999788	0.171305	No
198.715	-0.00981418	-0.0145057	1	0.9037	1	0.171972	No
205.441	-0.000501161	-0.00325996	1	0.9037	1	0.171972	No
212.514	0.00917955	0.00902299	1	0.9037	1	0.171972	No
218.549	0.00887522	0.00777101	1	1	1	0.190298	No
219.152	-0.00978306	-0.0141164	1	0.9037	0.984627	0.174657	No
219.152	-0.00978306	-0.0141164	1	0.9037	0.106603	1.6132	Yes
219.164	-0.0105322	-0.0150215	1	0.9037	0.0632569	2.71863	Yes
219.765	0.00190245	-0.000360617	1	0.9037	0.957376	0.179629	No
226.533	0.000155197	-0.00246821	1	0.9037	1	0.171972	No
233.524	-0.0104878	-0.0153209	1	0.9037	1	0.171972	No
238.26	0.00856657	0.00834616	1	0.92	1	0.175074	No
241.415	-0.00974041	-0.0144163	1	1	1	0.190298	No
241.472	0.00955145	0.00838211	1	1	0.194251	0.979652	Yes
241.576	0.000155197	-0.00246821	1	1	0.200559	0.948839	Yes
247.488	-0.00963905	-0.0142933	1	0.9037	1	0.171972	No
247.625	0.0215156	0.0152021	1	0.9037	0.333518	0.515632	No
254.753	0.00887522	0.00777101	1	0.9037	1	0.171972	No
255.512	0.0195039	0.0144869	1	1	0.997215	0.19083	No
257.649	0.000506492	-0.00204446	1	0.7997	1	0.152181	No
258.399	-0.000501161	-0.00325996	1	0.8488	0.996424	0.162105	No
262.405	0.0126059	0.0106943	1	1	1	0.190298	No
262.557	0.00869877	0.0075994	1	1	0.391929	0.485542	No
269.788	-7.02e-05	-0.00238575	1	1	1	0.190298	No
272.757	-0.00956532	-0.0142038	1	0.8488	1	0.161525	No
274.411	0.0228703	0.0158543	1	1	1	0.190298	No
278.278	-0.00987537	-0.0142282	1	0.7997	1	0.152181	No
287.866	0.015778	0.0124217	1	0.92	1	0.175074	No
288.778	-0.00502145	-0.00871311	1	1	0.999435	0.190406	No
288.812	0.00971338	0.0085266	1	1	0.158618	1.19973	Yes
298.644	0.0212682	0.0150829	1	0.9	1	0.171268	No
300.625	-0.0104878	-0.0153209	1	0.8488	1	0.161525	No
301.635	0.00971338	0.0085266	1	0.92	0.999779	0.175113	No
305.333	-0.00963905	-0.0142933	1	0.9	1	0.171268	No
307.533	0.000155197	-0.00246821	1	0.8488	1	0.161525	No
313.323	0.00887522	0.00777101	1	0.7997	1	0.152181	No
321.292	-0.0113829	-0.0164041	1	0.8488	1	0.161525	No
321.347	0.00961605	0.00844009	1	0.8488	0.166832	0.968189	Yes
323.626	-0.00987537	-0.0142282	1	1	1	0.190298	No
323.661	-0.00247879	-0.00528772	1	1	0.159595	1.19238	Yes
328.528	0.0240947	0.0164438	1	0.8488	1	0.161525	No
328.785	0.00971338	0.0085266	1	0.8488	0.619809	0.260605	No
330.746	-0.00978306	-0.0141164	1	1	1	0.190298	No
331.594	0.00971338	0.0085266	1	0.9037	0.998777	0.172183	No
331.626	-0.00594578	-0.0098283	1	0.9037	0.143768	1.19618	Yes
331.951	0.015778	0.0124217	1	0.9037	0.673135	0.25548	No
332.485	-0.00974041	-0.0144163	1	1	0.969944	0.196195	No
332.51	0.0227639	0.0160587	1	1	0.14597	1.30368	Yes
332.768	0.0228573	0.0158481	1	1	0.52346	0.363539	No
349.674	0.00829419	0.00797024	1	0.8488	1	0.161525	No
359.5	0.0126059	0.0106943	1	0.9037	1	0.171972	No
360.459	0.000155197	-0.00246821	1	1	0.999652	0.190364	No
360.479	0.00068214	-0.00183258	1	1	0.140259	1.35676	Yes
360.489	0.000155197	-0.00246821	1	1	0.074788	2.5445	Yes
363.694	-0.0104878	-0.0153209	1	0.8488	1	0.161525	No
363.795	-0.0104878	-0.0153209	1	0.8488	0.242645	0.665685	No
373.803	-0.00186031	-0.00489952	1	0.9037	1	0.171972	No
379.504	-0.00936267	-0.013958	1	1	1	0.190298	No
382.799	0.00882348	0.0086423	1	0.9	1	0.171268	No
383.403	-0.00883756	-0.0133208	1	0.7997	0.982785	0.154847	No
386.487	-0.00936267	-0.013958	1	1	1	0.190298	No
386.676	0.0216066	0.0152459	1	1	0.486012	0.391551	No
391.208	0.00916405	0.00803438	1	0.8488	1	0.161525	No
391.231	-0.000113087	-0.00279183	1	0.8488	0.12476	1.29468	Yes
391.308	-0.000501365	-0.0032602	1	0.8488	0.122147	1.32238	Yes
391.337	-0.00936267	-0.013958	1	0.8488	0.0776528	2.08009	Yes
391.389	0.00916405	0.00803438	1	0.8488	0.0764313	2.11334	Yes
392.711	-0.00936267	-0.013958	1	0.92	0.99998	0.175078	No
393.517	0.00856685	0.00834652	1	1	0.998295	0.190623	No
401.854	0.00205948	-0.000171207	1	0.9037	1	0.171972	No
409.773	0.00435064	0.00293774	1	1	1	0.190298	No
415.479	-0.000113087	-0.00279183	1	0.9037	1	0.171972	No
417.573	0.00882348	0.0086423	1	0.9	1	0.171268	No
420.587	-0.00937685	-0.0136245	1	0.92	1	0.175074	No
426.801	0.0117169	0.0107703	1	0.8488	1	0.161525	No
430.539	-0.00473522	-0.00836779	1	1	1	0.190298	No
431.793	0.00882348	0.0086423	1	0.9	0.999982	0.171271	No
435.483	0.000589521	-0.00194431	1	1	1	0.190298	No
442.987	0.0112744	0.00977217	1	1	1	0.190298	No
443.574	0.00916405	0.00803438	1	0.9037	0.981896	0.175143	No
443.654	-0.00940456	-0.013658	1	0.9037	0.21506	0.799649	Yes
444.681	0.00916405	0.00803438	1	1	0.999754	0.190345	No
446.511	0.00916405	0.00803438	1	0.7997	1	0.152181	No
448.601	0.00437085	0.00261664	1	0.92	1	0.175074	No
448.934	-0.00974038	-0.0144162	1	0.92	0.796521	0.219799	No
449.122	0.0212679	0.0150828	1	1	0.47476	0.40083	No
451.042	0.010202	0.0089359	1	1	1	0.190298	No
455.472	0.00916405	0.00803438	1	0.92	1	0.175074	No
463.595	0.00913173	0.00800537	1	1	1	0.190298	No
469.425	0.0212679	0.0150828	1	0.92	1	0.175074	No
477.439	0.00916405	0.00803438	1	1	1	0.190298	No
478.434	0.0217238	0.0153023	1	0.9037	0.999736	0.172018	No
479.654	0.00916405	0.00803438	1	1	0.999977	0.190303	No
483.945	0.015114	0.0121011	1	0.92	1	0.175074	No
485.465	0.00916405	0.00803438	1	0.9037	0.999999	0.171973	No
486.604	0.0217238	0.0153023	1	1	0.999947	0.190308	No
493.564	0.0217238	0.0153023	1	1	1	0.190298	No
500.576	0.0217238	0.0153023	1	1	1	0.190298	No
502.439	0.00916405	0.00803438	1	0.7997	1	0.152181	No
506.365	0.000413868	-0.00215619	1	0.9037	1	0.171972	No
513.611	0.0212679	0.0150828	1	0.9037	1	0.171972	No
514.443	0.015114	0.0121011	1	1	0.998695	0.190547	No
514.635	0.00887528	0.00777106	1	1	0.495004	0.384438	No
515.194	0.00909797	0.00894128	1	0.9	0.97232	0.176144	No
515.938	0.00882348	0.0086423	1	0.9	0.996363	0.171894	No
522.91	-0.000113087	-0.00279183	1	0.9	1	0.171268	No
527.701	0.00887528	0.00777106	1	0.9037	1	0.171972	No
527.701	0.00916405	0.00803438	1	0.9037	0.106781	1.61051	Yes
530.814	0.00887528	0.00777106	1	0.7997	1	0.152181	No
531.25	-0.00940456	-0.013658	1	0.8488	0.913278	0.176863	No
532.115	-0.00940456	-0.013658	1	0.92	0.998979	0.175253	No
540.354	0.00450954	0.00278391	1	1	1	0.190298	No
540.482	0.010202	0.0089359	1	1	0.333523	0.57057	No
540.674	0.00916405	0.00803438	1	1	0.436749	0.435715	No
544.251	-0.000113087	-0.00279183	1	0.7997	1	0.152181	No
545.89	-0.00974038	-0.0144162	1	0.8488	1	0.161525	No
546.84	-0.00974038	-0.0144162	1	0.92	0.999585	0.175147	No
558.99	0.00887528	0.00777106	1	0.7997	1	0.152181	No
563.673	0.0217238	0.0153023	1	1	1	0.190298	No
565.592	0.0204212	0.0146751	1	0.7997	1	0.152181	No
568	0.0249804	0.0168702	1	1	1	0.190298	No
571.001	-0.0102386	-0.0150193	1	0.9	1	0.171268	No
576.5	0.00916405	0.00803438	1	0.9037	1	0.171972	No
578.585	0.0249804	0.0168702	1	0.9	1	0.171268	No
579.175	-0.00936267	-0.013958	1	0.7997	0.98016	0.155262	No
583.119	-0.00936267	-0.013958	1	0.9037	1	0.171972	No
589.054	0.0217238	0.0153023	1	1	1	0.190298	No
590.451	0.0184705	0.0137279	1	0.9037	0.999996	0.171973	No
607.229	0.0217238	0.0153023	1	0.7997	1	0.152181	No
607.234	0.0212679	0.0150828	1	0.7997	0.100138	1.51972	Yes
611.49	0.0081695	0.00708466	1	0.9037	1	0.171972	No
612.424	0.00450954	0.00278391	1	1	0.999552	0.190383	No
613.678	0.00916405	0.00803438	1	0.9	0.999982	0.171271	No
627.721	0.0217238	0.0153023	1	0.9	1	0.171268	No
654.722	0.00925352	0.00909322	1	1	1	0.190298	No
661.097	0.0212679	0.0150828	1	1	1	0.190298	No
683.433	0.00856685	0.00834652	1	0.9	1	0.171268	No
696.597	0.00916405	0.00803438	1	1	1	0.190298	No
696.686	0.00887528	0.00777106	1	1	0.251619	0.756296	No
721.448	0.0217238	0.0153023	1	0.92	1	0.175074	No
722.565	-0.000113087	-0.00279183	1	1	0.999933	0.190311	No
722.652	0.009261	0.0081214	1	1	0.247554	0.768713	No
724.118	-0.000640035	-0.00342748	1	1	0.999998	0.190299	No
726.89	0.0203773	0.0149079	1	0.7997	1	0.152181	No
731.632	0.0083667	0.00727645	1	1	1	0.190298	No
732.521	0.0212679	0.0150828	1	0.9	0.999198	0.171406	No
737.085	-0.00922909	-0.0134455	1	0.9037	1	0.171972	No
746.583	0.0217238	0.0153023	1	0.9	1	0.171268	No
746.583	0.0214763	0.0151832	1	0.9	0.10639	1.60981	Yes
746.622	0.015114	0.0121011	1	0.9	0.0813909	2.10427	Yes
746.896	-0.00936267	-0.013958	1	0.9	0.469125	0.365081	No
759.542	0.0152182	0.0121514	1	1	1	0.190298	No
786.505	0.00887528	0.00777106	1	0.9037	1	0.171972	No
786.837	0.0184705	0.0137279	1	0.9037	0.79123	0.217348	No
787.624	0.0204212	0.0146751	1	1	0.997847	0.190709	No
799.603	0.0241858	0.0164877	1	1	1	0.190298	No
800.406	0.0212679	0.0150828	1	0.9037	0.998044	0.172309	No
800.431	0.0217238	0.0153023	1	0.9037	0.133403	1.28912	Yes
801.174	0.00750385	0.00687811	1	1	0.994174	0.191413	No
803.054	-0.000113087	-0.00279183	1	0.7997	1	0.152181	No
805.942	-6.06e-05	-0.00237422	1	0.92	1	0.175074	No
808.602	0.0183665	0.0136772	1	1	1	0.190298	No
815.558	0.00916405	0.00803438	1	1	1	0.190298	No
824.593	0.00986139	0.00965282	1	0.7997	1	0.152181	No
828.475	0.0212679	0.0150828	1	0.9037	1	0.171972	No
841.436	0.015114	0.0121011	1	1	1	0.190298	No
844.452	0.0212679	0.0150828	1	0.9	1	0.171268	No
871.805	0.0079542	0.00748287	1	1	1	0.190298	No
875.721	0.0212679	0.0150828	1	0.92	1	0.175074	No
879.506	0.0217238	0.0153023	1	0.9	1	0.171268	No
880.612	0.0214763	0.0151832	1	0.7997	0.999906	0.152196	No
885.344	0.00916405	0.00803438	1	1	1	0.190298	No
887.226	-0.00905361	-0.013233	1	0.7997	1	0.152181	No
887.331	0.0230264	0.0159295	1	0.7997	0.238365	0.638439	No
887.819	-0.000113087	-0.00279183	1	0.7997	0.927296	0.164113	No
889.251	-0.000113087	-0.00279183	1	0.92	0.999997	0.175075	No
891.585	0.0214763	0.0151832	1	0.9037	1	0.171972	No
893.557	-0.000640035	-0.00342748	1	0.9	1	0.171268	No
898.556	0.0212679	0.0150828	1	0.9037	1	0.171972	No
899.448	0.0217238	0.0153023	1	1	0.999304	0.190431	No
904.562	0.0212679	0.0150828	1	1	1	0.190298	No
907.396	0.00760781	0.00648064	1	0.9	1	0.171268	No
916.538	0.0222188	0.0155407	1	0.8488	1	0.161525	No
917.203	-0.000640035	-0.00342748	1	0.92	0.992064	0.176475	No
919.233	0.00173721	-0.00020924	1	0.9037	1	0.171972	No
924.043	0.015114	0.0121011	1	0.92	1	0.175074	No
931.635	0.0085639	0.00746824	1	0.92	1	0.175074	No
932.531	0.0214763	0.0151832	1	1	0.999328	0.190426	No
947.49	0.0212288	0.015064	1	0.9037	1	0.171972	No
951.604	-0.000282986	-0.00264206	1	0.8488	1	0.161525	No
955.662	0.0150967	0.0123595	1	1	1	0.190298	No
956.396	0.00809685	0.007014	1	0.9	0.99599	0.171958	No
961.59	0.0214763	0.0151832	1	0.9037	1	0.171972	No
970.531	0.0017359	-0.00056151	1	0.9	1	0.171268	No
970.638	0.00931486	0.00816975	1	0.9	0.267498	0.64026	No
974.489	0.0217238	0.0153023	1	1	1	0.190298	No
1004.83	-0.00936267	-0.013958	1	1	1	0.190298	No
1008.61	0.0089857	0.00882801	1	0.92	1	0.175074	No
1043.31	0.0217238	0.0153023	1	0.92	1	0.175074	No
1045.9	-0.00844141	-0.0128402	1	0.9037	1	0.171972	No
1057.44	-0.000501365	-0.0032602	1	0.92	1	0.175074	No
1059.4	0.0212679	0.0150828	1	0.9037	1	0.171972	No
1084.21	0.015114	0.0121011	1	0.8488	1	0.161525	No
