# Supplementary material for: Point-process modeling of secondary crashes
Source: PLoS One. 2023 Dec 13;18(12):e0295343. doi: 10.1371/journal.pone.0295343 (PMC10718442; doi:10.1371/journal.pone.0295343)
Supplement: S1 File — (ZIP) [file pone.0295343.s001.zip › Supplement material/Piecewise background/Kissimmee_Piecewise.xlsx]

## Sheet: revent_Kissimmee_2miles_3years_
tt	xx	yy	flag	bkgd	prob	lambd	Secondary crash
10.2431	-0.00149012	-0.00163583	1	0.7339	1	0.131627	No
24.1201	0.00264394	0.00423003	1	0.7339	1	0.131627	No
36.6979	-0.00270207	-0.00266082	1	1	1	0.179353	No
56.8354	-0.00576699	-0.00679734	1	0.8392	1	0.150513	No
59.25	-0.00815342	-0.00920968	1	0.7339	1	0.131627	No
63.7139	-0.00149012	-0.00163583	1	0.8392	1	0.150513	No
70.2278	-0.00381684	-0.00441889	1	0.8392	1	0.150513	No
78.4854	-0.00149012	-0.00163583	1	1	1	0.179353	No
91.4965	-0.00149012	-0.00163583	1	0.8392	1	0.150513	No
94.0181	-0.00252475	-0.00244902	1	0.7339	1	0.131627	No
99.0243	-0.00252475	-0.00244902	1	1	1	0.179353	No
99.5278	-0.00928036	-0.0110262	1	1	0.998592	0.179606	No
108.213	-0.0017688	-0.00154607	1	0.7339	1	0.131627	No
126.865	-0.00918699	-0.0109152	1	0.8392	1	0.150513	No
130.435	0.00337126	0.00374136	1	0.7911	1	0.141886	No
134.705	-0.00317554	-0.00364997	1	1	1	0.179353	No
134.71	-0.00467013	-0.0050343	1	1	0.193637	0.926234	Yes
135.083	-0.0017688	-0.00154607	1	0.9037	0.976492	0.165983	No
138.927	-0.00928036	-0.0110262	1	0.7997	1	0.143429	No
144.608	-0.00639746	-0.00711528	1	0.7911	1	0.141886	No
145.891	0.00107276	0.00132439	1	0.7997	1	0.143429	No
148.684	0.00415573	0.00618648	1	1	1	0.179353	No
155.778	0.00568268	0.00640219	1	1	1	0.179353	No
192.908	-0.00797967	-0.00899464	1	0.7339	1	0.131627	No
195.419	0.00499322	0.00557913	1	0.8488	1	0.152235	No
208.731	-0.00252475	-0.00244902	1	0.7997	1	0.143429	No
211.565	-0.00252475	-0.00244902	1	1	1	0.179353	No
212.681	0.00337126	0.00374136	1	0.9037	1	0.162081	No
216.798	0.00210075	0.00347388	1	0.8488	1	0.152235	No
222.455	-0.0017688	-0.00154607	1	0.7997	1	0.143429	No
224.533	-0.00763216	-0.00856457	1	0.8392	1	0.150513	No
227.118	0.00337126	0.00374136	1	0.7339	1	0.131627	No
235.633	-0.00500445	-0.00543707	1	0.7911	1	0.141886	No
237.741	-0.00345512	-0.0035666	1	0.8488	1	0.152235	No
270.07	0.00592206	0.00671226	1	0.7911	1	0.141886	No
270.378	-0.00881568	-0.0104692	1	0.7911	0.960925	0.147656	No
274.754	0.00806426	0.00964029	1	1	1	0.179353	No
284.52	-0.00723095	-0.00854225	1	0.7911	1	0.141886	No
285.741	0.00195646	0.00327303	1	0.7997	1	0.143429	No
289.83	0.00439192	0.00648238	1	0.9037	1	0.162081	No
290.49	0.00337126	0.00374136	1	0.7339	0.999843	0.131648	No
294.438	0.00128588	0.00232273	1	0.8392	1	0.150513	No
295.706	-0.000202462	0.000347384	1	1	1	0.179353	No
296.269	0.00212621	0.00350933	1	0.9037	0.999408	0.162177	No
297.328	0.00311142	0.00346814	1	0.7339	1	0.131627	No
308.61	-0.00345512	-0.0035666	1	0.8392	1	0.150513	No
313.824	-0.00137331	-0.00199263	1	0.7997	1	0.143429	No
313.951	-0.00363134	-0.00377948	1	0.7997	0.576543	0.248773	No
327.781	0.000698724	0.00150758	1	0.7997	1	0.143429	No
328.794	-0.0091177	-0.0103937	1	0.8488	1	0.152235	No
332.212	-0.00252475	-0.00244902	1	0.7339	1	0.131627	No
339.345	-0.00381684	-0.00441889	1	0.7339	1	0.131627	No
342.804	0.00210075	0.00347388	1	0.8488	1	0.152235	No
353.774	0.00195646	0.00327303	1	0.7339	1	0.131627	No
355.413	-0.00789433	-0.00934889	1	0.7997	1	0.143429	No
362.686	-0.00610595	-0.00721355	1	0.7997	1	0.143429	No
372.427	0.00439175	0.00648216	1	1	1	0.179353	No
372.479	0.0078633	0.00935564	1	1	0.338544	0.529778	No
376.212	-0.00176847	-0.00154568	1	0.7997	1	0.143429	No
379.531	-0.00409477	-0.00433931	1	1	1	0.179353	No
397.007	-0.0043926	-0.00510981	1	0.7997	1	0.143429	No
400.689	-0.00345494	-0.00356638	1	1	1	0.179353	No
400.84	7.95e-05	0.000247709	1	1	0.715373	0.250713	No
401.727	0.00721374	0.00844615	1	0.9037	0.999996	0.162082	No
407.784	0.00195668	0.00327333	1	1	1	0.179353	No
411.146	-0.00368662	-0.00426275	1	0.7997	1	0.143429	No
412.713	-0.00819886	-0.00926593	1	0.8488	1	0.152235	No
418.702	0.00591319	0.00670077	1	0.7997	1	0.143429	No
423.64	-0.00345494	-0.00356638	1	0.7339	1	0.131627	No
423.728	-0.00739841	-0.00786741	1	0.7339	0.401198	0.328086	No
423.799	0.00557151	0.00782554	1	0.7339	0.287488	0.457853	Yes
426.153	-0.00797952	-0.00899446	1	0.8488	1	0.152235	No
432.629	-0.00594106	-0.00701108	1	0.7997	1	0.143429	No
435.731	-0.00508213	-0.00508253	1	1	1	0.179353	No
435.788	0.00820291	0.0105787	1	1	0.358758	0.499928	No
440.816	-0.00850136	-0.00963847	1	0.8488	1	0.152235	No
441.621	-0.00176847	-0.00154568	1	0.8392	0.999987	0.150515	No
447.705	-0.00553348	-0.0060744	1	0.8488	1	0.152235	No
448.788	0.000699028	0.001508	1	0.8392	1	0.150513	No
455.353	0.00524845	0.00587638	1	0.8392	1	0.150513	No
456.398	0.00264416	0.00423032	1	1	1	0.179353	No
459.243	-0.00176847	-0.00154568	1	0.7911	1	0.141886	No
466.915	-0.00519891	-0.00609982	1	0.7911	1	0.141886	No
470.695	0.00936699	0.0113649	1	1	1	0.179353	No
482.194	0.00337138	0.00374149	1	0.8488	1	0.152235	No
484.688	-0.00176847	-0.00154568	1	1	1	0.179353	No
489.723	-0.00766149	-0.00819508	1	0.8488	1	0.152235	No
498.896	-0.00918735	-0.0109156	1	1	1	0.179353	No
504.562	-0.00386318	-0.00447445	1	0.8392	1	0.150513	No
512.76	0.00936699	0.0113649	1	1	1	0.179353	No
512.91	-0.00911738	-0.0103933	1	1	0.71082	0.252319	No
513.726	-0.000202016	0.000347954	1	0.9037	0.999989	0.162083	No
518.694	-0.00455841	-0.0048994	1	0.8392	1	0.150513	No
518.74	0.000954083	0.0018621	1	0.8392	0.277602	0.542189	Yes
518.744	-0.00572852	-0.00630937	1	0.8392	0.119482	1.25972	Yes
520.205	0.00307152	0.00342618	1	0.9037	1	0.162081	No
521.151	-0.00581993	-0.00595767	1	0.7339	0.999998	0.131627	No
523.743	-0.00508213	-0.00508253	1	0.7997	1	0.143429	No
542.775	0.00439175	0.00648216	1	0.7339	1	0.131627	No
546.736	7.6e-05	0.000702873	1	0.8392	1	0.150513	No
548.747	0.00264416	0.00423032	1	0.9037	1	0.162081	No
549.894	-0.00705577	-0.00832925	1	0.7339	1	0.131627	No
553.706	0.00333619	0.00348928	1	0.8392	1	0.150513	No
557.771	0.00414677	0.00617525	1	0.7911	1	0.141886	No
558.337	-0.00928072	-0.0110266	1	0.7997	0.999353	0.143522	No
568.66	-0.000202016	0.000347954	1	1	1	0.179353	No
581.788	-0.00766149	-0.00819508	1	0.8392	1	0.150513	No
592.754	0.00800263	0.010368	1	0.7911	1	0.141886	No
593.719	-0.00409477	-0.00433931	1	0.7997	0.999999	0.143429	No
599.526	-0.00149022	-0.00163596	1	0.7911	1	0.141886	No
602.656	0.00439175	0.00648216	1	0.8392	1	0.150513	No
607.751	-0.00432702	-0.00748609	1	0.7997	1	0.143429	No
610.285	-0.00918735	-0.0109156	1	1	1	0.179353	No
618.948	0.00337138	0.00374149	1	0.9037	1	0.162081	No
619.113	-0.00137312	-0.00199241	1	0.7339	0.697373	0.188747	No
620.031	0.000872596	0.0011139	1	0.7911	0.999998	0.141887	No
630.737	-0.00508213	-0.00508253	1	0.8392	1	0.150513	No
631.903	0.00107249	0.00132411	1	1	1	0.179353	No
639.846	-0.00259421	-0.00204477	1	0.9037	1	0.162081	No
643.74	0.00369228	0.00560774	1	0.8488	1	0.152235	No
644.667	-0.00910986	-0.011203	1	0.8392	0.999998	0.150513	No
646.683	-0.00619584	-0.00553791	1	0.9037	1	0.162081	No
650.771	-0.00623934	-0.00692478	1	0.8488	1	0.152235	No
651.729	0.0063566	0.00727513	1	0.8392	0.999999	0.150513	No
652.689	-0.00588641	-0.00649959	1	1	0.999999	0.179353	No
655.974	-0.00499808	-0.00498283	1	0.7911	1	0.141886	No
666.681	-0.000202016	0.000347954	1	1	1	0.179353	No
666.784	-0.00409477	-0.00433931	1	1	0.538359	0.333148	No
668.683	-0.00484618	-0.0052464	1	0.7339	1	0.131627	No
671.625	-0.00928072	-0.0110266	1	0.8488	1	0.152235	No
673.979	-0.00785389	-0.00723523	1	1	1	0.179353	No
674.765	-0.00149022	-0.00163596	1	0.9037	0.999983	0.162084	No
682.787	-0.00345494	-0.00356638	1	0.7339	1	0.131627	No
695.017	0.00337138	0.00374149	1	0.9037	1	0.162081	No
696.505	-0.00606287	-0.00671219	1	0.7339	1	0.131627	No
696.82	-0.00641643	-0.00713683	1	0.7339	0.962263	0.136789	No
696.847	-0.00176847	-0.00154568	1	0.7339	0.198243	0.663969	Yes
702.841	-0.00815317	-0.00920937	1	0.9037	1	0.162081	No
704.74	-0.00745856	-0.00834972	1	0.7911	1	0.141886	No
705.917	0.00264416	0.00423032	1	0.7997	1	0.143429	No
708.736	-0.00553348	-0.0060744	1	1	1	0.179353	No
715.642	-0.00735803	-0.0082253	1	1	1	0.179353	No
717.457	-0.00736717	-0.00823661	1	0.7339	1	0.131627	No
718.743	-0.00609788	-0.00629185	1	0.7911	1	0.141886	No
720.333	-0.00768863	-0.00822904	1	0.8488	1	0.152235	No
722.75	-0.00518741	-0.00499009	1	1	1	0.179353	No
725.625	-0.00176847	-0.00154568	1	0.7911	1	0.141886	No
734.757	-0.00508213	-0.00508253	1	0.8488	1	0.152235	No
750.312	-0.00508594	-0.00642695	1	1	1	0.179353	No
753.344	-0.00744833	-0.00929522	1	0.7911	1	0.141886	No
771.714	-0.00472544	-0.00510094	1	1	1	0.179353	No
777.668	0.000986412	0.0025644	1	0.8392	1	0.150513	No
782	-0.00594106	-0.00701108	1	0.7997	1	0.143429	No
784.698	0.00115995	0.00281227	1	0.8392	1	0.150513	No
784.724	-0.00176847	-0.00154568	1	0.8392	0.221514	0.679473	Yes
789.806	-0.00345494	-0.00356638	1	0.7997	1	0.143429	No
790.747	-0.00623934	-0.00692478	1	0.8488	0.999999	0.152235	No
793.491	-0.00176847	-0.00154568	1	0.9037	1	0.162081	No
796.467	-0.00381672	-0.00441874	1	0.7997	1	0.143429	No
800.622	-0.00176847	-0.00154568	1	0.9037	1	0.162081	No
801.841	-0.00484618	-0.0052464	1	0.7339	1	0.131627	No
804.701	0.00369228	0.00560774	1	0.8488	1	0.152235	No
806.988	-0.00468829	-0.00505618	1	1	1	0.179353	No
811.698	-0.000202016	0.000347954	1	0.8488	1	0.152235	No
811.733	-0.000202016	0.000347954	1	0.8488	0.247509	0.615068	Yes
812.646	-0.00719352	-0.00802169	1	0.8392	0.999996	0.150514	No
819.594	-0.00508594	-0.00642695	1	0.8392	1	0.150513	No
828.375	0.00124285	0.00293011	1	0.9037	1	0.162081	No
831.726	0.000928564	0.00248178	1	0.7997	1	0.143429	No
855.76	-0.00484618	-0.0052464	1	1	1	0.179353	No
857.708	-0.00641643	-0.00713683	1	0.7339	1	0.131627	No
862.121	-0.00815921	-0.0101333	1	1	1	0.179353	No
862.816	-0.00345494	-0.00356638	1	1	0.999935	0.179365	No
887.78	0.00414677	0.00617525	1	0.7997	1	0.143429	No
893.987	-0.00484618	-0.0052464	1	0.7911	1	0.141886	No
897.721	-0.00577323	-0.00590229	1	1	1	0.179353	No
904.673	-0.00815317	-0.00920937	1	1	1	0.179353	No
907.578	-0.00464915	-0.00542481	1	0.7911	1	0.141886	No
918.694	-0.00471615	-0.00508975	1	1	1	0.179353	No
942.702	-0.00484618	-0.0052464	1	0.7911	1	0.141886	No
942.715	-0.00484618	-0.0052464	1	0.7911	0.178384	0.795398	Yes
968.111	-0.00559289	-0.00658357	1	0.9037	1	0.162081	No
972.448	0.000699028	0.001508	1	0.8488	1	0.152235	No
972.881	-0.00928072	-0.0110266	1	0.8488	0.994856	0.153022	No
973.979	-0.00438343	-0.00509856	1	0.8392	1	0.150513	No
975.479	-0.00754082	-0.00845152	1	0.9037	1	0.162081	No
976.404	-0.00559289	-0.00658357	1	0.7339	0.999998	0.131628	No
977.707	-0.00476259	-0.00514569	1	0.7911	1	0.141886	No
994.889	0.00427575	0.00474193	1	0.8392	1	0.150513	No
1012.72	-0.00278989	-0.00227778	1	0.7911	1	0.141886	No
1013.97	0.00592206	0.00671226	1	0.7997	1	0.143429	No
1023.68	-0.00477188	-0.00515688	1	1	1	0.179353	No
1024.8	-0.00572852	-0.00630937	1	0.9037	1	0.162081	No
1024.94	-0.0044935	-0.00482099	1	0.9037	0.637471	0.254257	No
1027.72	-0.00484618	-0.0052464	1	0.7997	1	0.143429	No
1029.73	0.00449155	0.00660719	1	0.8392	1	0.150513	No
1046.74	0.000524521	0.00127532	1	0.7339	1	0.131627	No
1048.92	0.000699028	0.001508	1	0.7997	1	0.143429	No
1055.29	0.00242862	0.00459727	1	0.7997	1	0.143429	No
1056.88	0.00524845	0.00587638	1	0.8488	1	0.152235	No
1060.7	-0.00623934	-0.00692478	1	0.7339	1	0.131627	No
1074.85	-0.00176847	-0.00154568	1	0.7339	1	0.131627	No
1077.67	-0.00537558	-0.00588418	1	0.8488	1	0.152235	No
1079.44	0.00806422	0.00964023	1	1	1	0.179353	No
1079.78	-0.00855653	-0.00970607	1	1	0.981084	0.182811	No
1086.78	0.00535075	0.00815946	1	1	1	0.179353	No
1089.81	0.00707506	0.010373	1	0.7911	1	0.141886	No
