# Supplementary material for: Point-process modeling of secondary crashes
Source: PLoS One. 2023 Dec 13;18(12):e0295343. doi: 10.1371/journal.pone.0295343 (PMC10718442; doi:10.1371/journal.pone.0295343)
Supplement: S1 File — (ZIP) [file pone.0295343.s001.zip › Supplement material/Piecewise background/Orlando_Piecewise.xlsx]

## Sheet: revent_Orlando_2miles_3years_st
tt	xx	yy	flag	bkgd	prob	lambd	Secondary crash
9.46319	-0.00310166	0.00488698	1	0.9037	1	0.366004	No
11.0535	-0.0037121	0.00569037	1	0.7911	1	0.3204	No
11.2146	-0.00472786	0.00708962	1	0.7911	0.51065	0.627436	No
11.2222	-0.00437458	0.00645707	1	0.7911	0.0829524	3.86245	Yes
11.2292	-0.00459495	0.00645658	1	0.7911	0.0470676	6.80723	Yes
11.2361	-0.00459495	0.00645658	1	0.7911	0.0338936	9.45312	Yes
11.4167	-0.00194196	0.00395357	1	0.7911	0.287878	1.11297	No
14.7396	-0.00437458	0.00645707	1	0.8392	1	0.339881	No
15.0972	-0.00426745	0.00630141	1	1	0.964628	0.419857	No
15.2736	0.000531152	0.00134453	1	1	0.624424	0.648607	No
15.7465	-0.000546876	0.00235706	1	1	0.993428	0.407685	No
17.8819	-0.00215536	0.00396702	1	0.7339	1	0.297234	No
19.375	-0.00376266	0.00574234	1	0.7997	1	0.323883	No
23.2847	-0.00288644	0.00487501	1	0.9037	1	0.366004	No
24.1111	-0.00345231	0.00521171	1	0.7339	0.999964	0.297244	No
27.4653	0.00449763	-0.00518326	1	0.8488	1	0.343769	No
27.7917	-0.000305537	0.00236847	1	0.8488	0.934641	0.367808	No
28.6424	0.00451874	-0.00739472	1	0.8392	0.999978	0.339888	No
32.5299	0.00451188	-0.00665316	1	0.7911	1	0.3204	No
34.7257	0.00435177	-0.00555259	1	0.8488	1	0.343769	No
37.5972	-0.00393197	0.00565381	1	0.9037	1	0.366004	No
44.5	0.00427395	-0.00305095	1	0.9037	1	0.366004	No
44.5694	0.0014868	0.000634727	1	0.9037	0.224944	1.62709	No
44.5944	-0.00204609	0.00405449	1	0.9037	0.0982427	3.72551	Yes
44.6042	0.0014868	0.000634727	1	0.9037	0.0569758	6.42384	Yes
46.666	-0.00126222	0.00327941	1	0.7911	1	0.3204	No
47.9931	0.00371639	-0.00179193	1	0.7997	1	0.323883	No
48.1181	-0.0037121	0.00569037	1	0.8488	0.390898	0.879433	No
51.7778	-0.000815149	0.00327086	1	0.9037	1	0.366004	No
52.5486	0.00451752	-0.00733658	1	0.7339	0.999914	0.297259	No
55.6972	0.000213753	0.0018631	1	0.8488	1	0.343769	No
61.2701	-0.00298848	0.00446981	1	0.7997	1	0.323883	No
61.4201	0.00481825	-0.00731594	1	0.7997	0.470577	0.688267	No
62.2375	-0.000358185	0.00241835	1	0.8488	0.99996	0.343782	No
69.3715	-0.00275163	0.00417412	1	0.8488	1	0.343769	No
70.559	-0.00417452	0.00590336	1	0.8392	1	0.339881	No
71.8292	0.00451129	-0.00656591	1	1	1	0.405006	No
72.4826	0.00371639	-0.00179193	1	0.9037	0.999575	0.366159	No
72.9354	0.00450756	-0.00601334	1	0.9037	0.990722	0.369431	No
85.5708	-0.000358185	0.00241835	1	1	1	0.405006	No
85.7451	-0.00224393	0.00424625	1	1	0.617816	0.655544	No
90.3958	-0.00399255	0.00571653	1	0.8488	1	0.343769	No
90.409	-0.0021022	0.00331641	1	0.8488	0.102782	3.34463	Yes
91.6424	-0.00224393	0.00424625	1	0.8392	1	0.339881	No
92.6667	0.00450756	-0.00601334	1	1	0.999999	0.405006	No
93.5292	-0.0042503	0.006278	1	0.9037	0.999983	0.36601	No
101.142	-0.00415426	0.00588285	1	0.7339	1	0.297234	No
102.881	0.00451874	-0.00739472	1	0.7911	1	0.3204	No
103.354	-0.00404303	0.00576879	1	0.7997	0.992301	0.326396	No
103.901	-0.00373232	0.00571116	1	0.7997	0.997536	0.324683	No
104.317	-0.00137471	0.00318984	1	0.8488	0.982536	0.349879	No
105.396	-0.00409124	0.00608989	1	0.8392	0.999999	0.339881	No
106.031	-0.00459495	0.00645658	1	1	0.999493	0.405211	No
107.363	-0.00459495	0.00645658	1	0.9037	1	0.366004	No
109.705	0.00105602	0.000844865	1	0.7911	1	0.3204	No
109.76	0.0043713	-0.00696272	1	0.7911	0.168693	1.89931	Yes
111.088	0.00450296	-0.00560555	1	0.8488	1	0.343769	No
113.806	-0.00110167	0.00268184	1	1	1	0.405006	No
117.495	-0.00304903	0.00483728	1	0.7997	1	0.323883	No
119.73	0.00228481	-0.000323842	1	0.8392	1	0.339881	No
120.712	0.00371639	-0.00179193	1	1	0.999998	0.405007	No
124.464	-0.000813875	0.00284464	1	0.7997	1	0.323883	No
125.49	-0.00331969	0.00530389	1	0.8488	0.999999	0.343769	No
126.646	-0.00204609	0.00405449	1	0.8392	1	0.339881	No
132.272	0.00446199	-0.0041084	1	0.8488	1	0.343769	No
133.405	-0.00128384	0.00309576	1	0.8392	1	0.339881	No
143.615	-0.0037121	0.00569037	1	0.7339	1	0.297234	No
144.541	0.00433837	-0.00444766	1	0.7911	0.999993	0.320402	No
148.417	0.00387185	-0.00207114	1	1	1	0.405006	No
148.735	-0.00112865	0.00314653	1	1	0.937407	0.432049	No
149.965	-0.000358185	0.00241835	1	0.9037	1	0.366004	No
151.917	0.00210368	4.05e-05	1	0.7911	1	0.3204	No
152.757	-0.00285087	0.00464595	1	0.7997	0.999973	0.323892	No
155.75	-0.0021398	0.00414533	1	1	1	0.405006	No
156.342	0.0043713	-0.00696272	1	0.9037	0.9989	0.366407	No
159.821	-0.00115983	0.00317694	1	0.7997	1	0.323883	No
166.319	0.00437313	-0.00709367	1	0.7997	1	0.323883	No
169.776	0.0043651	-0.00651178	1	1	1	0.405006	No
169.871	0.00137303	0.000546871	1	1	0.323042	1.25372	No
169.911	-0.00459495	0.00645658	1	1	0.142706	2.83804	Yes
170.208	0.00282833	-0.000649233	1	0.9037	0.853915	0.428618	No
174.504	-0.000888856	0.00337346	1	0.8488	1	0.343769	No
174.951	-0.00304903	0.00483728	1	0.8488	0.989255	0.347503	No
176.597	-0.00197889	0.00379475	1	1	1	0.405006	No
180.333	-0.00331969	0.00530389	1	0.7997	1	0.323883	No
181.476	-0.00437458	0.00645707	1	0.8488	1	0.343769	No
184.665	-0.00118031	0.00319744	1	0.9037	1	0.366004	No
185.869	-0.00415426	0.00588285	1	0.7339	1	0.297234	No
190.422	-0.00459495	0.00645658	1	1	1	0.405006	No
190.451	-0.0033438	0.0051156	1	1	0.147218	2.75106	Yes
197.865	-0.00303236	0.00501602	1	1	1	0.405006	No
197.903	-0.00472786	0.00708962	1	1	0.164083	2.46829	Yes
200.776	-0.00404303	0.00576879	1	0.7911	1	0.3204	No
200.776	-0.00342323	0.0054053	1	0.7911	0.0801408	3.99796	Yes
200.79	-0.00460648	0.00682632	1	0.7911	0.051719	6.19501	Yes
201.539	-0.00415426	0.00588285	1	0.7997	0.999712	0.323976	No
202.372	-0.00354996	0.00529821	1	0.8488	0.999971	0.343779	No
203.517	-0.00250349	0.00366041	1	0.8392	1	0.339881	No
205.831	-0.00459495	0.00645658	1	0.9037	1	0.366004	No
206.705	0.000618797	0.0014689	1	0.7339	0.999982	0.297239	No
207.411	-0.00288644	0.00487501	1	0.7911	0.999785	0.320469	No
208.503	-0.00415426	0.00588285	1	0.7997	0.999999	0.323883	No
208.919	-0.00459495	0.00645658	1	0.7997	0.981488	0.329992	No
210.698	0.000393029	0.00147276	1	0.8392	1	0.339881	No
211.66	0.000618797	0.0014689	1	1	0.999997	0.405007	No
212.319	-0.00351643	0.00549658	1	0.9037	0.999614	0.366145	No
213.622	-0.00304903	0.00483728	1	0.7339	1	0.297234	No
213.708	-0.00304903	0.00483728	1	0.7339	0.235476	1.26226	No
219.403	-0.00477394	0.00677241	1	0.9037	1	0.366004	No
219.958	0.00451874	-0.00739472	1	0.9037	0.998083	0.366707	No
225.867	-0.00304903	0.00483728	1	1	1	0.405006	No
225.873	-0.00395216	0.00567471	1	1	0.10815	3.74486	Yes
226.713	0.00451874	-0.00739472	1	0.9037	0.999954	0.36602	No
226.863	-0.00459495	0.00645658	1	0.9037	0.498432	0.73431	No
227.014	-0.00342323	0.0054053	1	0.7339	0.43101	0.689621	No
233.608	-0.00112865	0.00314653	1	0.9037	1	0.366004	No
233.659	0.00103488	0.000864732	1	0.9037	0.180146	2.0317	Yes
239.691	-0.00431689	0.00637325	1	1	1	0.405006	No
239.691	-0.00453685	0.006373	1	1	0.0992036	4.08257	Yes
239.77	-0.00480806	0.0068366	1	1	0.15721	2.57621	Yes
240.761	0.00447249	-0.00426782	1	0.9037	0.999996	0.366005	No
240.944	-0.00285087	0.00464595	1	0.9037	0.624212	0.586345	No
247.271	0.00103488	0.000864732	1	0.9037	1	0.366004	No
252.748	0.00451247	-0.00674041	1	0.8392	1	0.339881	No
255.229	0.00450659	-0.00591146	1	0.7339	1	0.297234	No
255.498	-0.00437458	0.00645707	1	0.7339	0.835687	0.355676	No
255.583	-0.00415426	0.00588285	1	0.7339	0.22885	1.29881	No
271.74	-0.00380311	0.00578391	1	0.7997	1	0.323883	No
274.406	-0.000598215	0.00240814	1	1	1	0.405006	No
280.35	-0.0020827	0.00389609	1	0.8392	1	0.339881	No
280.993	-0.000864287	0.00333926	1	0.8392	0.999463	0.340063	No
285.328	-0.00145492	0.00290829	1	0.7997	1	0.323883	No
289.059	0.00435882	-0.00341929	1	0.9037	1	0.366004	No
292.741	0.0043522	-0.00558165	1	0.7997	1	0.323883	No
294.663	-0.00250349	0.00366041	1	0.8392	1	0.339881	No
299.701	-0.00409124	0.00608989	1	0.7997	1	0.323883	No
300.094	-0.00437458	0.00645707	1	0.8488	0.975582	0.352373	No
300.118	-0.00459495	0.00645658	1	0.8488	0.119437	2.87825	Yes
300.5	-0.00437458	0.00645707	1	0.8488	0.952223	0.361017	No
300.544	-0.00459495	0.00645658	1	0.8488	0.15581	2.20633	Yes
302.662	-0.00415426	0.00588285	1	1	1	0.405006	No
305.438	-0.000888856	0.00337346	1	0.7911	1	0.3204	No
306.276	-0.00310166	0.00488698	1	0.7997	0.999972	0.323892	No
311.823	-0.00415426	0.00588285	1	0.7339	1	0.297234	No
312.361	-0.00477394	0.00677241	1	0.7911	0.99714	0.321319	No
316.377	0.00103488	0.000864732	1	1	1	0.405006	No
317.367	-0.0037121	0.00569037	1	0.9037	0.999998	0.366004	No
324.094	-0.000847908	0.00331646	1	0.9037	1	0.366004	No
325.11	-0.00237336	0.00417982	1	0.7339	0.999998	0.297234	No
325.292	-0.00304903	0.00483728	1	0.7339	0.571662	0.519946	No
325.299	-0.00477394	0.00677241	1	0.7339	0.0774178	3.83934	Yes
328.743	-0.00431689	0.00637325	1	0.8488	1	0.343769	No
330.681	0.00261194	-0.000434947	1	1	1	0.405006	No
330.784	0.00419461	-0.00334121	1	1	0.351741	1.15143	No
332.493	-0.0038613	0.00558064	1	0.7339	1	0.297234	No
333.736	0.00437049	-0.00690452	1	0.7911	1	0.3204	No
333.752	-0.0038512	0.00557018	1	0.7911	0.100266	3.1955	Yes
335.745	-0.00415426	0.00588285	1	0.8488	1	0.343769	No
339.572	0.00450296	-0.00560555	1	0.7339	1	0.297234	No
339.69	-0.00216063	0.00416551	1	0.7339	0.335076	0.887063	No
345.612	-0.00415426	0.00588285	1	0.9037	1	0.366004	No
346.972	-0.000960772	0.00298553	1	0.7339	1	0.297234	No
347.031	-0.00391435	0.00589824	1	0.7911	0.179462	1.78534	Yes
348.633	0.00436568	-0.0065554	1	0.7997	1	0.323883	No
352.847	0.00450659	-0.00591146	1	0.9037	1	0.366004	No
356.708	-0.00404303	0.00576879	1	0.8488	1	0.343769	No
361.528	0.00126736	0.000646203	1	0.7911	1	0.3204	No
363.943	-0.00454963	0.00672458	1	0.8488	1	0.343769	No
364.026	0.00411184	-0.00258397	1	0.8392	0.250288	1.35796	No
365.451	-0.000815182	0.00327091	1	1	1	0.405006	No
365.837	-0.00134448	0.00315854	1	1	0.976902	0.414582	No
367.44	-0.00437481	0.00645741	1	0.7339	1	0.297234	No
367.968	-0.00459504	0.00645672	1	0.7339	0.996383	0.298312	No
368.019	-0.00304885	0.00483711	1	0.7911	0.159839	2.00452	Yes
368.033	-0.00186509	0.00368366	1	0.7911	0.0689194	4.64891	Yes
368.035	-0.00459504	0.00645672	1	0.7911	0.0396854	8.07349	Yes
369.306	-0.00459504	0.00645672	1	0.7997	1	0.323883	No
373.833	-0.00391435	0.00589824	1	0.9037	1	0.366004	No
373.92	-0.00310155	0.00488688	1	0.9037	0.277116	1.32076	No
373.974	-0.00310155	0.00488688	1	0.9037	0.154028	2.37622	Yes
374.327	-0.00106537	0.00308584	1	0.7339	0.923115	0.32199	No
379.041	0.00371656	-0.00179221	1	1	1	0.405006	No
380.476	0.00437313	-0.0070937	1	0.9037	1	0.366004	No
381.034	-0.00225933	0.00406851	1	0.7339	0.997739	0.297907	No
381.076	0.00448588	-0.00464582	1	0.7339	0.134377	2.21194	Yes
381.164	0.00444214	-0.00390583	1	0.7339	0.169937	1.74908	Yes
387.812	-0.00409139	0.00609007	1	0.9037	1	0.366004	No
391.211	0.000531011	0.00134467	1	0.8488	1	0.343769	No
391.211	0.00125712	0.000855371	1	0.8488	0.0854863	4.02133	Yes
391.901	-0.00233747	0.00433692	1	0.8488	0.999482	0.343947	No
391.938	-0.00415407	0.00588266	1	0.8488	0.141506	2.42936	Yes
392.067	0.00450755	-0.00601284	1	0.8392	0.301549	1.12712	No
393.34	-0.000608416	0.00241829	1	1	1	0.405006	No
393.34	-0.00204146	0.00385583	1	1	0.0992036	4.08257	Yes
393.404	0.00437516	-0.00723905	1	1	0.129668	3.1234	Yes
399.824	-0.00480786	0.00683623	1	0.8392	1	0.339881	No
401.938	-0.00409139	0.00609007	1	0.9037	1	0.366004	No
401.951	-0.00355017	0.00529841	1	0.9037	0.109749	3.33492	Yes
402.433	-0.00415407	0.00588266	1	0.7339	0.986741	0.301228	No
407.128	-0.00244163	0.00443788	1	1	1	0.405006	No
408.746	0.00448588	-0.00464582	1	0.9037	1	0.366004	No
409.589	0.00126722	0.000646331	1	0.7339	0.999972	0.297242	No
409.59	0.00437131	-0.00696289	1	0.7339	0.0755233	3.93566	Yes
411.139	0.00435582	-0.00582912	1	0.7997	1	0.323883	No
415.472	-0.00109152	0.00289891	1	0.9037	1	0.366004	No
418.132	-0.00457086	0.00676258	1	0.7997	1	0.323883	No
419.474	-0.00415407	0.00588266	1	0.8488	1	0.343769	No
421.112	-0.00268121	0.00467008	1	1	1	0.405006	No
421.639	-0.00238955	0.0043874	1	1	0.997315	0.406096	No
425.419	-0.00292331	0.00471666	1	0.7997	1	0.323883	No
429.475	-0.0014763	0.00329326	1	0.9037	1	0.366004	No
431.743	0.00437131	-0.00696289	1	0.7911	1	0.3204	No
431.785	0.00437647	-0.00734079	1	0.7911	0.142062	2.25536	Yes
435.044	-0.00135418	0.00337146	1	1	1	0.405006	No
435.126	-0.00371202	0.00569029	1	1	0.280259	1.44511	No
436.361	-0.00249014	0.00468011	1	0.9037	1	0.366004	No
443.5	-0.00391435	0.00589824	1	0.9037	1	0.366004	No
443.501	-0.00310155	0.00488688	1	0.9037	0.0922927	3.96568	Yes
443.607	-0.00415407	0.00588266	1	0.9037	0.203746	1.79637	No
444.299	-0.00415407	0.00588266	1	0.7339	0.999597	0.297353	No
444.372	0.00451874	-0.00739448	1	0.7339	0.199132	1.49265	No
450.321	0.00432592	-0.004216	1	0.9037	1	0.366004	No
451.126	-0.00371202	0.00569029	1	0.7339	0.999949	0.297249	No
457.468	-0.00415407	0.00588266	1	0.9037	1	0.366004	No
460.542	0.00411822	-0.0030457	1	0.7997	1	0.323883	No
462.872	0.0022301	-7.9e-05	1	0.8392	1	0.339881	No
472.142	-0.00371202	0.00569029	1	0.7339	1	0.297234	No
475.647	0.00352265	-0.00175859	1	0.8488	1	0.343769	No
477.993	0.00148725	0.000634293	1	1	1	0.405006	No
477.995	0.00148725	0.000634293	1	1	0.10211	3.96637	Yes
478.024	-0.00395206	0.00567461	1	0.9037	0.073436	4.98398	Yes
478.035	-0.00395206	0.00567461	1	0.9037	0.0492525	7.43117	Yes
478.306	-0.00245645	0.00426093	1	0.9037	0.688848	0.531327	No
478.311	-0.00391435	0.00589824	1	0.9037	0.0940026	3.89355	Yes
478.67	0.00437131	-0.00696289	1	0.9037	0.927803	0.394484	No
483.82	-0.00472791	0.00708971	1	0.8392	1	0.339881	No
487.203	0.00451502	-0.00711817	1	0.7911	1	0.3204	No
489.336	-0.00030599	0.00236891	1	0.8488	1	0.343769	No
491.631	0.00129891	0.000616544	1	1	1	0.405006	No
496.094	-0.000761175	0.00279534	1	0.8488	1	0.343769	No
501.163	-0.00112817	0.00314607	1	0.7911	1	0.3204	No
502.083	-0.00216039	0.00416529	1	0.7997	0.999992	0.323886	No
504.441	-0.000559911	0.00260706	1	0.8392	1	0.339881	No
504.444	-0.00030599	0.00236891	1	0.8392	0.0879762	3.86333	Yes
504.48	-0.00030599	0.00236891	1	0.8392	0.0760801	4.4674	Yes
508.739	0.00437029	-0.00689022	1	0.7911	1	0.3204	No
509.649	0.00126722	0.000646331	1	0.7997	0.999991	0.323886	No
510.29	0.000734101	0.00135782	1	0.8488	0.999458	0.343955	No
511.705	-0.00132869	0.00386692	1	0.8392	1	0.339881	No
512.675	0.00371656	-0.00179221	1	1	0.999997	0.405007	No
514.844	-0.00459504	0.00645672	1	0.7339	1	0.297234	No
517.337	-0.00375633	0.00548101	1	0.8488	1	0.343769	No
519.581	0.00437394	-0.00715184	1	1	1	0.405006	No
520.501	-0.00030599	0.00236891	1	0.9037	0.999993	0.366006	No
521.774	-0.00472791	0.00708971	1	0.7339	1	0.297234	No
522.647	-0.000358647	0.00241878	1	0.7911	0.999983	0.320405	No
522.798	-0.00341997	0.00518307	1	0.7911	0.473217	0.677068	No
522.822	-0.00459504	0.00645672	1	0.7911	0.103548	3.0942	Yes
525.007	-0.000137569	0.00237655	1	0.8392	1	0.339881	No
525.394	0.000734101	0.00135782	1	0.8392	0.973162	0.349254	No
525.455	-0.00393459	0.00591904	1	0.8392	0.189569	1.79292	Yes
534.125	-0.000118054	0.00194525	1	0.9037	1	0.366004	No
534.705	-0.000814137	0.0028449	1	0.9037	0.998681	0.366487	No
535.337	-0.00415407	0.00588266	1	0.7339	0.999272	0.29745	No
538.383	0.00437131	-0.00696289	1	0.8488	1	0.343769	No
539.371	0.00159186	0.000533802	1	0.8392	0.999997	0.339882	No
540.558	-0.00249014	0.00468011	1	1	1	0.405006	No
543.717	0.00387187	-0.00207118	1	0.7911	1	0.3204	No
543.792	0.00353965	-0.00150888	1	0.7911	0.216779	1.478	No
544.564	0.00437313	-0.0070937	1	0.7997	0.999899	0.323916	No
546.351	-0.000847926	0.00331649	1	0.8392	1	0.339881	No
546.403	-0.0023842	0.00460398	1	0.8392	0.169467	2.00558	Yes
546.794	-0.00204582	0.00405423	1	0.8392	0.963784	0.352652	No
546.927	-0.00415407	0.00588266	1	0.8392	0.415652	0.817706	No
550.033	-0.00225933	0.00406851	1	0.7911	1	0.3204	No
550.944	-0.0023527	0.00415965	1	0.7911	0.999991	0.320403	No
552.788	0.00378026	-0.00219637	1	0.8488	1	0.343769	No
553.962	0.00125712	0.000855371	1	0.8392	1	0.339881	No
560.594	0.00178014	0.000352919	1	0.8392	1	0.339881	No
561.655	0.00125712	0.000855371	1	1	0.999999	0.405006	No
561.756	-0.00139485	0.00321069	1	1	0.344455	1.17579	No
565.764	-0.0046063	0.006826	1	0.7997	1	0.323883	No
565.795	-0.0046063	0.006826	1	0.7997	0.124772	2.59581	Yes
567.674	0.00156297	0.000368322	1	0.8392	1	0.339881	No
567.875	0.00156297	0.000368322	1	0.8392	0.670774	0.506699	No
568.681	0.00159186	0.000533802	1	1	0.999961	0.405021	No
573.601	0.00061919	0.00146852	1	0.8488	1	0.343769	No
581.587	0.00178014	0.000352919	1	0.8392	1	0.339881	No
584.478	-0.00459504	0.00645672	1	0.7339	1	0.297234	No
585.54	-0.00437481	0.00645741	1	0.7911	0.999999	0.3204	No
588.698	-0.00288641	0.00487497	1	0.8392	1	0.339881	No
590.76	0.00282844	-0.000649345	1	0.9037	1	0.366004	No
591.508	-0.00115933	0.00317645	1	0.7339	0.999879	0.297269	No
591.509	-0.00204582	0.00405423	1	0.7339	0.0755227	3.93568	Yes
591.509	-0.00283746	0.00482152	1	0.7339	0.0390416	7.61325	Yes
592.69	-0.00265357	0.00445335	1	0.7911	1	0.3204	No
593.689	-0.00265357	0.00445335	1	0.7997	0.999998	0.323884	No
594.361	0.00103485	0.000864766	1	0.8488	0.999661	0.343885	No
596.684	-0.00459504	0.00645672	1	1	1	0.405006	No
597.083	0.00446963	-0.00422446	1	0.9037	0.979097	0.373818	No
598.118	-0.0033193	0.00530351	1	0.7339	0.999999	0.297234	No
598.744	-0.000888856	0.00337346	1	0.7339	0.999198	0.297472	No
598.962	-0.00237345	0.00417991	1	0.7339	0.699542	0.424898	No
599.778	-0.00437481	0.00645741	1	0.7911	0.999959	0.320413	No
600.583	-0.000866476	0.00289509	1	0.7997	0.999953	0.323898	No
606.686	-0.00396494	0.00595023	1	0.7911	1	0.3204	No
606.753	-0.00459504	0.00645672	1	0.7911	0.197457	1.62264	No
606.806	-0.00437481	0.00645741	1	0.7911	0.125553	2.55192	Yes
606.809	-0.00459504	0.00645672	1	0.7911	0.0541072	5.92158	Yes
606.847	-0.00283746	0.00482152	1	0.7911	0.0579782	5.52622	Yes
606.869	0.00450873	-0.00618737	1	0.7911	0.0483432	6.62761	Yes
608.094	-0.00414388	0.00587235	1	0.8488	1	0.343769	No
608.763	-0.00265357	0.00445335	1	0.8488	0.999647	0.34389	No
608.808	-0.00391435	0.00589824	1	0.8488	0.156422	2.1977	Yes
609.019	0.00450873	-0.00618737	1	0.8392	0.616502	0.551306	No
609.236	-0.00437481	0.00645741	1	0.8392	0.711351	0.477796	No
609.242	-0.00404272	0.00576847	1	0.8392	0.0884584	3.84227	Yes
610.243	-0.00299615	0.00478734	1	1	0.999996	0.405007	No
610.326	0.00451247	-0.00674003	1	1	0.284597	1.42309	No
610.458	-0.00283746	0.00482152	1	1	0.397243	1.01954	No
610.504	-0.00224372	0.00424605	1	1	0.160536	2.52284	Yes
610.859	-0.00288641	0.00487497	1	1	0.943117	0.429433	No
610.872	-0.00283746	0.00482152	1	1	0.117111	3.4583	Yes
612.878	-0.00391435	0.00589824	1	0.7339	1	0.297234	No
615.834	-0.00283746	0.00482152	1	0.8488	1	0.343769	No
621.786	0.00178014	0.000352919	1	0.7997	1	0.323883	No
623.551	-0.000216013	0.00247546	1	0.8392	1	0.339881	No
623.742	-0.00215558	0.00396723	1	0.8392	0.634402	0.53575	No
623.749	-0.00185832	0.00387251	1	0.8392	0.0898415	3.78311	Yes
624.656	-0.00194165	0.00395327	1	1	0.999985	0.405012	No
626.014	0.00103485	0.000864766	1	0.7339	1	0.297234	No
627.844	0.00260321	-0.000641308	1	0.7911	1	0.3204	No
627.931	-0.00160074	0.00300272	1	0.7911	0.249255	1.28543	No
629.174	-0.00204582	0.00405423	1	0.8488	1	0.343769	No
629.775	-0.00194165	0.00395327	1	0.8488	0.998992	0.344116	No
632.668	-0.000866476	0.00289509	1	0.9037	1	0.366004	No
637.592	0.00159186	0.000533802	1	0.8392	1	0.339881	No
639.229	-0.00390424	0.00588784	1	0.9037	1	0.366004	No
639.903	-0.00283746	0.00482152	1	0.9037	0.999689	0.366118	No
640.602	0.00451413	-0.00698728	1	0.7339	0.999742	0.29731	No
640.688	-0.00115933	0.00317645	1	0.7339	0.231641	1.28316	No
641.019	-0.0037626	0.00574228	1	0.7911	0.919677	0.348383	No
644.01	-0.00459504	0.00645672	1	0.8392	1	0.339881	No
644.267	-0.00415407	0.00588266	1	0.8392	0.829008	0.409985	No
644.397	-0.00245645	0.00426093	1	0.8392	0.401582	0.846354	No
644.444	-0.00415407	0.00588266	1	0.8392	0.143976	2.36067	Yes
644.469	-0.0044242	0.00652918	1	0.8392	0.079824	4.25788	Yes
644.833	-0.00310155	0.00488688	1	0.8392	0.924995	0.367441	No
645.4	0.000234567	0.00184284	1	1	0.998528	0.405603	No
645.674	-0.00415407	0.00588266	1	1	0.881908	0.459238	No
645.701	-0.00391435	0.00589824	1	1	0.14275	2.83716	Yes
648.692	-0.00204582	0.00405423	1	0.7911	1	0.3204	No
655.625	-0.0033193	0.00530351	1	0.7911	1	0.3204	No
665.535	-0.00223118	0.00449402	1	0.8392	1	0.339881	No
668.764	-0.0014565	0.00347432	1	0.7339	1	0.297234	No
673.935	-0.00245645	0.00426093	1	1	1	0.405006	No
675.118	-0.00283746	0.00482152	1	0.7339	1	0.297234	No
675.193	-0.00459504	0.00645672	1	0.7339	0.204307	1.45484	No
675.24	-0.00459504	0.00645672	1	0.7339	0.111842	2.65763	Yes
679.819	-0.000546743	0.00235693	1	0.8392	1	0.339881	No
679.819	-0.00310155	0.00488688	1	0.8392	0.0846012	4.01745	Yes
680.633	-0.0023527	0.00415965	1	1	0.999935	0.405032	No
680.689	0.000734101	0.00135782	1	1	0.205888	1.96711	No
684.69	-0.00133367	0.00335093	1	0.7997	1	0.323883	No
685.724	-0.00288641	0.00487497	1	0.8488	0.999999	0.343769	No
687.544	-0.00271246	0.00470037	1	1	1	0.405006	No
690.803	-0.00288641	0.00487497	1	0.7911	1	0.3204	No
691.315	-0.00459504	0.00645672	1	0.7997	0.995712	0.325278	No
692.592	0.00371656	-0.00179221	1	0.8488	1	0.343769	No
698.304	-0.00390424	0.00588784	1	0.7997	1	0.323883	No
699.742	0.00371656	-0.00179221	1	0.8488	1	0.343769	No
701.244	-0.00115933	0.00317645	1	1	1	0.405006	No
705.518	-0.00415407	0.00588266	1	0.7997	1	0.323883	No
706.709	0.00437647	-0.00734079	1	0.8488	1	0.343769	No
708.094	-0.00391435	0.00589824	1	1	1	0.405006	No
709.041	0.00156297	0.000368322	1	0.9037	0.999995	0.366005	No
710.964	0.00451433	-0.00701636	1	0.7339	1	0.297234	No
712.372	-0.00208296	0.00389634	1	0.7997	1	0.323883	No
718.056	0.00450873	-0.00618737	1	0.7911	1	0.3204	No
720.852	-0.00101937	0.00262299	1	0.8488	1	0.343769	No
721.702	-0.00204582	0.00405423	1	0.8392	0.999978	0.339888	No
722.243	-0.00437481	0.00645741	1	1	0.997831	0.405886	No
735.51	-0.00393459	0.00591904	1	0.8392	1	0.339881	No
736.955	0.00451413	-0.00698728	1	1	1	0.405006	No
743.84	-0.00415407	0.00588266	1	1	1	0.405006	No
753.038	-0.00233747	0.00433692	1	0.7911	1	0.3204	No
753.092	-0.00254982	0.00435208	1	0.7911	0.165713	1.93347	Yes
753.175	-0.00245645	0.00426093	1	0.7911	0.179492	1.78503	Yes
753.547	0.00125712	0.000855371	1	0.7911	0.950278	0.337164	No
759.047	-0.00404272	0.00576847	1	0.7339	1	0.297234	No
759.174	0.00448418	-0.00458766	1	0.7339	0.364269	0.815972	No
759.351	-0.00459504	0.00645672	1	0.7339	0.5231	0.568215	No
762.794	-0.00216655	0.00345464	1	0.8488	1	0.343769	No
768.707	-0.00183749	0.00385231	1	0.7997	1	0.323883	No
769.052	0.0027769	-0.000598305	1	0.8488	0.950227	0.361775	No
771.066	0.00125712	0.000855371	1	1	1	0.405006	No
772.958	-0.00459504	0.00645672	1	0.9037	1	0.366004	No
775.368	-0.00273329	0.00472056	1	0.7997	1	0.323883	No
779.167	0.00451561	-0.00720543	1	0.9037	1	0.366004	No
780.142	-0.00459504	0.00645672	1	0.7339	0.999996	0.297235	No
780.551	-0.00404272	0.00576847	1	0.7339	0.97787	0.30396	No
781.638	0.000531011	0.00134467	1	0.7911	0.999999	0.3204	No
783.514	-0.00186509	0.00368366	1	0.8488	1	0.343769	No
783.646	-0.00283746	0.00482152	1	0.8488	0.416657	0.825064	No
783.779	0.000734101	0.00135782	1	0.8488	0.392195	0.876526	No
783.992	-0.00365868	0.00539451	1	0.8488	0.683461	0.502983	No
783.992	-0.00404272	0.00576847	1	0.8488	0.0822306	4.18055	Yes
783.992	-0.00365868	0.00539451	1	0.8488	0.043747	7.85811	Yes
785.274	0.00437684	-0.00736986	1	1	1	0.405006	No
789.322	0.00437131	-0.00696289	1	0.7997	1	0.323883	No
793.507	-0.00109152	0.00289891	1	0.9037	1	0.366004	No
797.721	0.00449968	-0.00532927	1	0.8488	1	0.343769	No
798.528	-0.00249014	0.00468011	1	0.8392	0.999957	0.339895	No
799.351	0.00437131	-0.00696289	1	1	0.999972	0.405017	No
799.486	-0.00206221	0.00387608	1	1	0.470268	0.861223	No
802.923	-0.003884	0.00586705	1	0.7911	1	0.3204	No
809.236	-0.00439128	0.00648134	1	0.7911	1	0.3204	No
813.593	0.00437131	-0.00696289	1	1	1	0.405006	No
816.503	-0.00414388	0.00587235	1	0.7911	1	0.3204	No
818.726	0.00437647	-0.00734079	1	0.8488	1	0.343769	No
820.069	-0.00390424	0.00588784	1	1	1	0.405006	No
824.457	0.00159186	0.000533802	1	0.7997	1	0.323883	No
826.61	-0.00371202	0.00569029	1	0.8392	1	0.339881	No
828.72	-0.00330893	0.00529336	1	0.9037	1	0.366004	No
841.687	0.00178014	0.000352919	1	1	1	0.405006	No
841.917	-0.000815182	0.00327091	1	1	0.791915	0.511425	No
848.648	-0.00117323	0.00298124	1	1	1	0.405006	No
849.051	-0.00233747	0.00433692	1	0.9037	0.980371	0.373332	No
850.621	-0.00358874	0.0055674	1	0.7339	1	0.297234	No
855.249	0.00436008	-0.00613438	1	1	1	0.405006	No
855.673	0.0043709	-0.00693382	1	1	0.987046	0.410321	No
858.743	-0.00109152	0.00289891	1	0.7911	1	0.3204	No
858.772	-0.000608416	0.00241829	1	0.7911	0.119033	2.6917	Yes
862.696	-0.00342293	0.00540501	1	1	1	0.405006	No
863.776	-0.00415407	0.00588266	1	0.9037	0.999999	0.366004	No
865.953	0.00125712	0.000855371	1	0.7911	1	0.3204	No
872.894	-0.00395206	0.00567461	1	0.7911	1	0.3204	No
873.67	-0.00391435	0.00589824	1	0.7997	0.999927	0.323907	No
876.663	-0.00186509	0.00368366	1	1	1	0.405006	No
879.021	-0.00184791	0.00386241	1	0.7911	1	0.3204	No
880.903	0.00432592	-0.004216	1	0.7997	1	0.323883	No
881.664	-0.00222114	0.00336903	1	0.8488	0.999914	0.343798	No
881.81	-0.00220745	0.00401787	1	0.8488	0.472089	0.728187	No
881.827	-0.00283746	0.00482152	1	0.8488	0.0986255	3.4856	Yes
882.942	-0.00437481	0.00645741	1	0.8392	0.999999	0.339881	No
883.75	0.000531011	0.00134467	1	1	0.999964	0.40502	No
883.844	0.00450755	-0.00601284	1	1	0.318378	1.27209	No
883.845	-0.00404272	0.00576847	1	1	0.0834477	4.85341	Yes
887.198	-0.00395206	0.00567461	1	0.7997	1	0.323883	No
887.215	-0.00030599	0.00236891	1	0.7997	0.10321	3.13809	Yes
887.816	-0.00472791	0.00708971	1	0.7997	0.998092	0.324502	No
888.615	0.000531011	0.00134467	1	0.8488	0.999952	0.343785	No
896.82	-0.00283746	0.00482152	1	0.8392	1	0.339881	No
897.299	-0.00265357	0.00445335	1	1	0.994337	0.407312	No
897.637	-0.00304885	0.00483711	1	1	0.952823	0.425059	No
897.644	-0.00310155	0.00488688	1	1	0.108659	3.72732	Yes
900.644	-0.00283746	0.00482152	1	0.7911	1	0.3204	No
903.347	0.00435178	-0.00555295	1	0.8392	1	0.339881	No
903.375	-0.00390424	0.00588784	1	0.8392	0.124194	2.73669	Yes
904.7	-0.000358647	0.00241878	1	1	1	0.405006	No
906.042	-0.00459504	0.00645672	1	0.7339	1	0.297234	No
906.056	-0.00437481	0.00645741	1	0.7339	0.0910044	3.26615	Yes
908.063	-0.00371202	0.00569029	1	0.7997	1	0.323883	No
908.869	-0.00395206	0.00567461	1	0.7997	0.999954	0.323898	No
914.767	-0.00395206	0.00567461	1	0.7911	1	0.3204	No
916.34	-0.00459504	0.00645672	1	0.8488	1	0.343769	No
917.752	-0.00238955	0.0043874	1	0.8392	1	0.339881	No
918.743	0.0043522	-0.00558202	1	1	0.999998	0.405006	No
919.542	-0.00304885	0.00483711	1	0.9037	0.999955	0.36602	No
919.605	-0.00283746	0.00482152	1	0.9037	0.208595	1.75461	No
919.625	0.00435562	-0.00340467	1	0.9037	0.0896988	4.08036	Yes
919.841	-0.00283746	0.00482152	1	0.9037	0.58007	0.630965	No
919.842	-0.00304885	0.00483711	1	0.9037	0.0866274	4.22503	Yes
919.868	-0.00117984	0.00319697	1	0.9037	0.0673027	5.43817	Yes
920.359	0.00451874	-0.00739448	1	0.7339	0.985	0.30176	No
921.217	-0.00371202	0.00569029	1	0.7911	0.999979	0.320407	No
921.229	-0.00457086	0.00676258	1	0.7911	0.0946196	3.38619	Yes
922.783	0.00451874	-0.00739448	1	0.7997	1	0.323883	No
929.611	-0.00257997	0.00345464	1	0.7997	1	0.323883	No
931.486	-0.00390424	0.00588784	1	0.8392	1	0.339881	No
931.583	-0.00407294	0.00579976	1	0.8392	0.292551	1.16178	No
931.87	0.00371656	-0.00179221	1	0.8392	0.862608	0.394015	No
933.941	-0.00154768	0.00356777	1	0.9037	1	0.366004	No
939.938	-0.00304885	0.00483711	1	1	1	0.405006	No
942.6	-0.00459504	0.00645672	1	0.7911	1	0.3204	No
942.894	-0.00304885	0.00483711	1	0.7911	0.889617	0.360155	No
942.896	-0.00253538	0.00452874	1	0.7911	0.0817293	3.92026	Yes
942.972	0.000755022	0.00133772	1	0.7911	0.123861	2.58676	Yes
946.521	-0.00448736	0.0063018	1	1	1	0.405006	No
954.919	-0.00304885	0.00483711	1	0.9037	1	0.366004	No
954.953	-0.00304885	0.00483711	1	0.9037	0.145266	2.51954	Yes
954.962	-0.00304885	0.00483711	1	0.9037	0.0666152	5.4943	Yes
956.229	-0.00459504	0.00645672	1	0.7911	1	0.3204	No
956.562	0.00451413	-0.00698728	1	0.7911	0.936843	0.342	No
959.803	0.000531011	0.00134467	1	0.8392	1	0.339881	No
959.822	-0.00283746	0.00482152	1	0.8392	0.110885	3.06517	Yes
967.674	-0.00393459	0.00591904	1	1	1	0.405006	No
968.128	-0.00380307	0.00578387	1	0.9037	0.990917	0.369358	No
969.6	-0.00304885	0.00483711	1	0.7339	1	0.297234	No
969.612	-0.00204146	0.00385583	1	0.7339	0.088383	3.36302	Yes
969.648	-0.000761175	0.00279534	1	0.7339	0.0714086	4.16243	Yes
969.81	-0.00304885	0.00483711	1	0.7339	0.322986	0.920267	No
970.472	-0.00236872	0.0043672	1	0.7911	0.999507	0.320558	No
970.731	-0.00361983	0.00559785	1	0.7911	0.823603	0.389022	No
970.856	-0.00395206	0.00567461	1	0.7911	0.369951	0.86606	No
970.865	-0.00404272	0.00576847	1	0.7911	0.0801989	3.99507	Yes
970.944	-0.00304885	0.00483711	1	0.7911	0.12984	2.46765	Yes
971.673	-0.0041235	0.00585172	1	0.7997	0.999761	0.32396	No
974.663	0.00311354	-0.00119608	1	1	1	0.405006	No
974.734	-0.00186509	0.00368366	1	1	0.249043	1.62624	No
974.868	-0.00304885	0.00483711	1	1	0.394792	1.02587	No
974.962	-0.00404272	0.00576847	1	1	0.285523	1.41847	No
975.064	-0.00404272	0.00576847	1	0.9037	0.273396	1.33873	No
981.229	-0.00426781	0.00630193	1	1	1	0.405006	No
981.764	-0.00283746	0.00482152	1	1	0.997612	0.405975	No
981.917	-0.00117734	0.00346003	1	1	0.539652	0.750494	No
982.138	-0.00304885	0.00483711	1	0.9037	0.732301	0.4998	No
982.156	-0.00304885	0.00483711	1	0.9037	0.111498	3.2826	Yes
982.696	0.00311354	-0.00119608	1	0.9037	0.99566	0.367599	No
982.762	-0.00459504	0.00645672	1	0.9037	0.215678	1.69699	No
983.104	-0.00448736	0.0063018	1	0.7339	0.920713	0.32283	No
1004.79	-0.00225933	0.00406851	1	0.7339	1	0.297234	No
1007.56	-0.00404272	0.00576847	1	0.8488	1	0.343769	No
1008.12	-0.0031241	0.00510889	1	0.8392	0.998043	0.340547	No
1008.14	-0.00364056	0.00561815	1	0.8392	0.111926	3.03664	Yes
1008.24	-0.00304885	0.00483711	1	0.8392	0.202808	1.67587	No
1008.34	-0.000358647	0.00241878	1	0.8392	0.232737	1.46036	No
1008.6	-0.00395206	0.00567461	1	0.8392	0.793272	0.428454	No
1008.6	-0.00395206	0.00567461	1	0.8392	0.086931	3.90978	Yes
1008.62	-0.00371202	0.00569029	1	0.8392	0.0607264	5.59692	Yes
1008.62	-0.00380307	0.00578387	1	0.8392	0.0374101	9.08527	Yes
1011.77	-0.00414388	0.00587235	1	0.7339	1	0.297234	No
1011.79	-0.00414388	0.00587235	1	0.7339	0.0910044	3.26615	Yes
1011.83	-0.00414388	0.00587235	1	0.7339	0.0822891	3.61207	Yes
1011.85	-0.00334402	0.0051158	1	0.7339	0.0553584	5.36926	Yes
1011.9	-0.00409139	0.00609007	1	0.7339	0.0606495	4.90084	Yes
1011.9	-0.00432564	0.00607851	1	0.7339	0.034649	8.57841	Yes
1016.98	-0.00457086	0.00676258	1	1	1	0.405006	No
1017.09	-0.00414388	0.00587235	1	0.9037	0.38039	0.96218	No
1017.13	-0.00426781	0.00630193	1	0.9037	0.137425	2.66329	Yes
1017.36	-0.00459504	0.00645672	1	0.9037	0.660231	0.554357	No
1017.43	-0.00459504	0.00645672	1	0.9037	0.223702	1.63612	No
1020.97	-0.00390424	0.00588784	1	0.7997	1	0.323883	No
1025.51	0.0027769	-0.000598305	1	0.7339	1	0.297234	No
1031.32	-0.00177274	0.00359146	1	0.9037	1	0.366004	No
1035.12	-0.00361983	0.00559785	1	0.8488	1	0.343769	No
1036.68	-0.00395206	0.00567461	1	0.8392	1	0.339881	No
1040.04	-0.000358647	0.00241878	1	0.7911	1	0.3204	No
1044.68	-0.00464431	0.00652849	1	1	1	0.405006	No
1051.74	0.0043522	-0.00558202	1	1	1	0.405006	No
1055.52	-0.00273329	0.00472056	1	0.7997	1	0.323883	No
1055.6	-0.00464431	0.00652849	1	0.7997	0.229788	1.40949	No
1057.32	-0.00459504	0.00645672	1	0.8392	1	0.339881	No
1057.35	-0.00371202	0.00569029	1	0.8392	0.125363	2.71118	Yes
1057.9	-0.0022282	0.00403812	1	0.8392	0.996187	0.341182	No
1057.9	-0.00215558	0.00396723	1	0.8392	0.0845738	4.01875	Yes
1058.43	-0.0038614	0.00558074	1	1	0.9947	0.407164	No
1063.42	-0.00371202	0.00569029	1	0.8488	1	0.343769	No
1063.43	0.00451874	-0.00739448	1	0.8488	0.0906421	3.7926	Yes
1063.43	-0.00371202	0.00569029	1	0.8488	0.0499274	6.88538	Yes
1063.73	-0.00196883	0.00378494	1	0.8488	0.772211	0.445174	No
1065.82	-0.00393459	0.00591904	1	1	1	0.405006	No
1065.87	0.00125712	0.000855371	1	1	0.198978	2.03543	No
1071.38	-0.00194165	0.00395327	1	0.8392	1	0.339881	No
1073.08	-0.00395206	0.00567461	1	0.9037	1	0.366004	No
1073.15	-0.00206221	0.00387608	1	0.9037	0.224944	1.62709	No
1073.16	-0.00206221	0.00387608	1	0.9037	0.076197	4.80339	Yes
1073.16	-0.00206221	0.00387608	1	0.9037	0.0440486	8.30909	Yes
1073.37	-0.00310155	0.00488688	1	0.9037	0.449113	0.814948	No
1076.68	-0.00390424	0.00588784	1	0.7997	1	0.323883	No
1077.61	-0.00111531	0.00374462	1	0.8488	0.999994	0.343771	No
1077.72	0.00444214	-0.00390583	1	0.8488	0.306159	1.12284	No
1082.65	-0.00140546	0.00342277	1	0.7911	1	0.3204	No
1082.74	0.00451413	-0.00698728	1	0.7911	0.253282	1.26499	No
1083.94	0.00125712	0.000855371	1	0.7997	1	0.323883	No
1084.38	0.00449509	-0.00505296	1	0.8488	0.98754	0.348106	No
1085.71	-0.00196883	0.00378494	1	0.8392	1	0.339881	No
1086.33	-0.00371202	0.00569029	1	1	0.999392	0.405252	No
1092.56	-0.00375633	0.00548101	1	0.8392	1	0.339881	No
1093.05	-0.00283746	0.00482152	1	1	0.995472	0.406848	No
1093.45	0.00420065	-0.00336906	1	1	0.981062	0.412824	No
1095.14	0.000734101	0.00135782	1	0.7339	1	0.297234	No
1095.14	-0.00030599	0.00236891	1	0.7339	0.077796	3.82068	Yes
