# Supplementary material for: Point-process modeling of secondary crashes
Source: PLoS One. 2023 Dec 13;18(12):e0295343. doi: 10.1371/journal.pone.0295343 (PMC10718442; doi:10.1371/journal.pone.0295343)
Supplement: S1 File — (ZIP) [file pone.0295343.s001.zip › Supplement material/Piecewise background/Sanford_Piecewise.xlsx]

## Sheet: revent_Sanford_2miles_3years_st
tt	xx	yy	flag	bkgd	prob	lambd	Secondary crash
1.28819	-0.000333812	-0.00239862	1	1	1	0.206096	No
3.33333	0.00517284	0.00571646	1	0.7339	1	0.151254	No
9.18333	-0.0035033	-0.00409756	1	0.9037	1	0.186249	No
9.68194	0.00454936	0.0058366	1	0.9037	0.948662	0.196328	No
12.334	-0.00929469	-0.0105917	1	0.7997	1	0.164815	No
23.6576	-0.00629784	-0.00722147	1	0.9037	1	0.186249	No
23.6604	-0.00929469	-0.0105917	1	0.9037	0.197043	0.945223	Yes
46.7889	-0.00351915	-0.000982318	1	0.7911	1	0.163043	No
51.7326	0.00424293	0.00548798	1	0.9037	1	0.186249	No
52.541	0.00753014	0.00908434	1	0.7339	0.995539	0.151932	No
57.7403	0.000271974	0.00011153	1	1	1	0.206096	No
57.8056	-0.006404	-0.00734054	1	1	0.318886	0.646301	Yes
58.6576	-0.00306644	-0.00262828	1	0.9037	0.996123	0.186974	No
61.6806	-0.00474403	-0.00547875	1	0.7997	1	0.164815	No
75.6597	-0.00539065	-0.00620398	1	0.7997	1	0.164815	No
88.7326	-0.00485019	-0.00559782	1	0.7911	1	0.163043	No
112.181	-0.000333812	-0.00239862	1	0.8392	1	0.172956	No
112.792	0.00753014	0.00908434	1	0.8392	0.978607	0.176737	No
113.583	-0.00543891	-0.0062581	1	1	0.996193	0.206884	No
113.701	-0.00929469	-0.0105917	1	1	0.425578	0.484274	No
117.288	-0.00274793	-0.00362903	1	0.7997	1	0.164815	No
118.743	-0.0073701	-0.00842121	1	0.8488	0.999986	0.174937	No
126.392	-0.00411925	-0.00477256	1	0.8392	1	0.172956	No
131.567	0.0026725	0.0037013	1	0.7997	1	0.164815	No
132.434	-0.00327758	-0.0011564	1	0.8488	0.997675	0.175342	No
132.712	-0.00503356	-0.00580348	1	0.8488	0.716816	0.244044	No
135.209	0.0031682	0.0034281	1	0.9037	1	0.186249	No
138.487	0.00313002	0.00338451	1	0.7997	1	0.164815	No
143.604	0.00753014	0.00908434	1	0.7339	1	0.151254	No
151.656	-0.00929469	-0.0105917	1	0.7911	1	0.163043	No
151.722	-0.00429206	-0.00496805	1	0.7911	0.271471	0.600591	Yes
152.732	-0.00351915	-0.000982318	1	0.7997	0.99889	0.164998	No
154.729	-0.00543891	-0.0062581	1	0.8392	1	0.172956	No
155.308	-0.00351915	-0.000982318	1	1	0.976339	0.211091	No
155.662	-0.00327758	-0.0011564	1	1	0.851511	0.242036	No
155.886	0.00125574	0.00125345	1	1	0.641516	0.321264	No
156.16	-0.00671073	-0.0078351	1	0.9037	0.693703	0.268486	No
161.531	0.00786217	0.00894166	1	0.8392	1	0.172956	No
163.292	-0.00433981	-0.00502256	1	0.9037	0.999999	0.186249	No
164.144	0.00786217	0.00894166	1	0.7339	0.996949	0.151717	No
174.882	-0.000205227	-0.00238402	1	0.8488	1	0.174935	No
182.597	-0.00701208	-0.00802235	1	0.8392	1	0.172956	No
187.333	0.00364922	0.00481253	1	0.7997	1	0.164815	No
196.333	-0.0016829	-0.00459668	1	0.8392	1	0.172956	No
198.66	0.00786217	0.00894166	1	0.9037	1	0.186249	No
198.667	0.00786217	0.00894166	1	0.9037	0.202852	0.918155	Yes
198.684	-0.006404	-0.00734054	1	0.9037	0.125525	1.48376	Yes
204.448	0.000309775	0.000155446	1	1	1	0.206096	No
227.042	-0.00305497	-0.0026181	1	0.7339	1	0.151254	No
228.75	0.00786217	0.00894166	1	0.7911	0.999998	0.163043	No
232.236	-0.00411911	-0.00406061	1	1	1	0.206096	No
232.41	0.00786217	0.00894166	1	1	0.546193	0.377333	No
239.237	-0.00895817	-0.0102118	1	1	1	0.206096	No
254.583	-0.00327758	-0.0011564	1	0.9037	1	0.186249	No
254.722	-0.00895817	-0.0102118	1	0.9037	0.444076	0.419409	No
257.75	-0.00351915	-0.000982318	1	0.7997	1	0.164815	No
259.876	0.00753014	0.00908434	1	0.8392	1	0.172956	No
259.922	0.00753014	0.00908434	1	0.8392	0.247922	0.697622	Yes
267.778	-0.00430161	-0.00497895	1	1	1	0.206096	No
270.792	-0.00351915	-0.000982318	1	0.7911	1	0.163043	No
271.542	-0.00305497	-0.0026181	1	0.7997	0.993209	0.165942	No
281.663	-0.00570504	-0.0059505	1	1	1	0.206096	No
284.417	-0.00327758	-0.0011564	1	0.7911	1	0.163043	No
284.701	-0.00629784	-0.00722147	1	0.7911	0.71368	0.228454	No
286.722	-0.00895817	-0.0102118	1	0.8488	1	0.174935	No
293.831	-0.0016829	-0.00459668	1	0.8488	1	0.174935	No
302.986	-0.00929469	-0.0105917	1	1	1	0.206096	No
304.701	-0.00356404	-0.00342697	1	0.7339	0.999998	0.151254	No
305.331	-0.00327758	-0.0011564	1	0.7911	0.980687	0.166254	No
306.69	-0.00719599	-0.00822704	1	0.7997	0.999966	0.164821	No
309.833	0.00792576	0.00902065	1	1	1	0.206096	No
309.869	0.00317043	0.00426781	1	1	0.265192	0.777158	Yes
321.382	0.000782756	0.000704449	1	0.8488	1	0.174935	No
322.742	-0.00430161	-0.00497895	1	0.8392	0.999968	0.172962	No
326.353	-0.00430161	-0.00497895	1	0.7911	1	0.163043	No
329.003	0.00697184	0.0078358	1	0.8392	1	0.172956	No
329.286	0.00753014	0.00908434	1	0.8392	0.72317	0.239164	No
329.51	-0.00920724	-0.0100248	1	0.8392	0.591487	0.292409	No
331.302	-0.00327758	-0.0011564	1	0.9037	0.999999	0.186249	No
336.624	-0.00650924	-0.00692535	1	0.8392	1	0.172956	No
336.667	-0.00539065	-0.00620398	1	0.8392	0.244552	0.707236	Yes
336.668	-0.00539065	-0.00620398	1	0.8392	0.117735	1.46902	Yes
337.747	0.00466682	0.00513882	1	1	0.999173	0.206267	No
338.444	0.00655289	0.0080532	1	0.9037	0.990505	0.188035	No
344.688	-0.00929469	-0.0105917	1	1	1	0.206096	No
352.379	-0.00327758	-0.0011564	1	0.9037	1	0.186249	No
352.828	-0.00351915	-0.000982318	1	0.9037	0.923218	0.201739	No
355.613	-0.00330763	-0.001149	1	0.7997	1	0.164815	No
356.135	-0.000333812	-0.00239862	1	0.8488	0.955459	0.18309	No
359.524	-0.00929469	-0.0105917	1	0.9037	1	0.186249	No
363.583	0.00753014	0.00908434	1	0.8488	1	0.174935	No
378.263	0.00498038	0.00632695	1	0.8392	1	0.172956	No
379.483	-0.00448301	-0.00518601	1	1	0.999909	0.206115	No
381.527	0.00534752	0.00673801	1	0.7339	1	0.151254	No
382.743	0.00363019	0.00479088	1	0.7911	0.999881	0.163062	No
386.712	-0.00430138	-0.00497869	1	1	1	0.206096	No
390.21	-0.00527451	-0.00607372	1	0.7997	1	0.164815	No
392.369	0.000384964	-0.00182416	1	0.8392	1	0.172956	No
392.931	-0.000333812	-0.00239862	1	0.8392	0.967496	0.178767	No
402.822	0.00420868	0.00461584	1	0.7339	1	0.151254	No
411.073	-6.38e-05	-0.00236175	1	0.7997	1	0.164815	No
413.274	-0.00327758	-0.0011564	1	0.8392	1	0.172956	No
416.799	0.00753013	0.00908434	1	0.7339	1	0.151254	No
422.6	-0.00833332	-0.00950643	1	0.9037	1	0.186249	No
426.514	0.00527762	0.00583607	1	0.8488	1	0.174935	No
432.035	-0.00327758	-0.0011564	1	0.7997	1	0.164815	No
435.91	-0.00447344	-0.0051751	1	1	1	0.206096	No
437.735	-0.00402115	-0.00466505	1	0.7339	0.999999	0.151254	No
441.755	-0.00912198	-0.0103967	1	0.8392	1	0.172956	No
441.819	0.00786261	0.0089422	1	0.8392	0.280849	0.615833	Yes
443.186	0.00086779	0.00080315	1	0.9037	0.999956	0.186257	No
445.736	-0.000333812	-0.00239862	1	0.7911	1	0.163043	No
447.298	0.000384964	-0.00182416	1	0.8488	0.999995	0.174936	No
449.863	-0.00292304	-0.00269526	1	1	1	0.206096	No
449.9	-0.00296132	-0.00273895	1	1	0.268746	0.766883	Yes
450.44	0.00786261	0.0089422	1	0.9037	0.939161	0.198315	No
451.653	-0.00375552	-0.00364555	1	0.7339	0.999866	0.151274	No
454.758	-0.00719621	-0.00822729	1	0.8488	1	0.174935	No
463.676	-0.00430138	-0.00497869	1	1	1	0.206096	No
463.754	-0.00430138	-0.00497869	1	1	0.343001	0.600862	No
478.368	-0.000248113	-0.00239077	1	0.9037	1	0.186249	No
483.393	0.0046165	0.00591298	1	0.8392	1	0.172956	No
484.629	-0.00343457	-0.00402224	1	1	0.999921	0.206113	No
488.374	-0.00351915	-0.000982318	1	0.7997	1	0.164815	No
490.723	-0.00466829	-0.00467872	1	0.8392	1	0.172956	No
494.75	-0.00430138	-0.00497869	1	0.7911	1	0.163043	No
499.783	0.00753013	0.00908434	1	0.9037	1	0.186249	No
499.986	-0.00362126	-0.00473799	1	0.9037	0.583765	0.319048	No
500.205	0.00373148	0.0040711	1	0.7339	0.527885	0.286528	No
505.706	-0.00430138	-0.00497869	1	1	1	0.206096	No
505.722	-0.00430138	-0.00497869	1	1	0.23459	0.878539	Yes
511.778	-0.00735689	-0.00792011	1	0.8392	1	0.172956	No
515.479	-0.00134689	-0.0017043	1	0.7911	1	0.163043	No
528.615	-0.00644244	-0.00738364	1	0.7339	1	0.151254	No
539.822	-0.00430138	-0.00497869	1	0.8392	1	0.172956	No
541.158	-0.00430093	-0.00426816	1	0.9037	0.999963	0.186256	No
552.538	-0.00393316	-0.00456863	1	0.8488	1	0.174935	No
553.723	0.00221194	0.00234064	1	0.8392	0.999853	0.172982	No
562.656	0.00498038	0.00632695	1	0.9037	1	0.186249	No
564.524	0.00267264	0.00370146	1	0.7911	1	0.163043	No
564.699	-0.00368813	-0.0011523	1	0.7911	0.49077	0.332219	No
565.587	-0.00283692	-0.00259695	1	0.7997	0.99751	0.165227	No
569.413	0.000177476	-0.00226251	1	0.9037	1	0.186249	No
570.69	0.0040228	0.00523754	1	0.7339	0.999924	0.151266	No
571.212	0.0046165	0.00591298	1	0.7911	0.95209	0.171247	No
582.854	0.0047336	0.00521506	1	1	1	0.206096	No
585.833	-0.00411891	-0.00477218	1	0.7911	1	0.163043	No
586.757	0.006001	0.0066658	1	0.7997	0.998497	0.165063	No
587.593	0.00786261	0.0089422	1	0.8488	0.996967	0.175467	No
598.215	0.00582163	0.00645707	1	0.7339	1	0.151254	No
600.51	0.00316838	0.0034283	1	0.7997	1	0.164815	No
602.722	0.00786261	0.0089422	1	0.8392	1	0.172956	No
606.688	0.00744037	0.00898959	1	0.7911	1	0.163043	No
606.781	-0.00468602	-0.00470173	1	0.7911	0.320576	0.508593	Yes
609.003	-0.00250139	-0.00320818	1	0.8392	1	0.172956	No
619.101	-0.0016829	-0.00459668	1	0.7339	1	0.151254	No
638.664	-0.00912198	-0.0103967	1	1	1	0.206096	No
644.094	-0.00412987	-0.00252876	1	0.8392	1	0.172956	No
644.476	-0.000333812	-0.00239862	1	0.8392	0.861977	0.200651	No
647.174	-0.00387991	-0.00378755	1	0.7339	1	0.151254	No
649.203	-0.00578785	-0.0060519	1	0.7997	1	0.164815	No
653.126	0.00786261	0.0089422	1	0.9037	1	0.186249	No
682.767	-0.00539034	-0.00620363	1	0.7339	1	0.151254	No
683.583	-0.00471263	-0.00473624	1	0.7911	0.996102	0.163681	No
695.019	0.00786261	0.0089422	1	0.9037	1	0.186249	No
698.324	-0.000333812	-0.00239862	1	0.7997	1	0.164815	No
699.315	-0.00327758	-0.0011564	1	0.8488	0.999207	0.175073	No
700.333	0.00564984	0.00626097	1	0.8392	0.999374	0.173064	No
704.484	0.0055544	0.00615202	1	0.7911	1	0.163043	No
717.062	-6.38e-05	-0.00236175	1	0.7339	1	0.151254	No
720.349	0.00471226	0.00602192	1	0.8488	1	0.174935	No
721.867	0.00498038	0.00632695	1	0.8392	0.999992	0.172957	No
725.51	-0.00374741	-0.00436507	1	0.7911	1	0.163043	No
726.651	0.00753013	0.00908434	1	0.7997	0.999772	0.164853	No
727.601	-0.00383217	-0.00123105	1	0.8488	0.998881	0.175131	No
727.694	-0.00421537	-0.0048805	1	0.8488	0.334694	0.52267	Yes
727.824	-0.00895848	-0.0102121	1	0.8488	0.326618	0.535595	Yes
731.075	-0.00229349	-0.0019353	1	0.7339	1	0.151254	No
733.039	-0.0052166	-0.00600876	1	0.7997	1	0.164815	No
762.535	0.00749024	0.00904223	1	0.8488	1	0.174935	No
762.685	-0.0067127	-0.00768677	1	0.8488	0.452526	0.386574	No
762.701	0.00572619	0.00634813	1	0.8488	0.168922	1.03559	Yes
770.778	-0.00912198	-0.0103967	1	0.8392	1	0.172956	No
772.126	0.00316838	0.0034283	1	0.9037	0.999967	0.186255	No
774.573	0.00564984	0.00626097	1	0.7911	1	0.163043	No
779.342	-0.00234817	-0.00283421	1	0.9037	1	0.186249	No
780.934	0.00786261	0.0089422	1	0.7339	0.999995	0.151255	No
794.396	0.00744037	0.00898959	1	0.7339	1	0.151254	No
794.662	0.00564029	0.00625007	1	0.7339	0.663941	0.227813	No
799.771	-0.00895848	-0.0102121	1	1	1	0.206096	No
803.91	-0.0043205	-0.00500051	1	0.7997	1	0.164815	No
804.858	0.00086779	0.00080315	1	0.8488	0.998854	0.175135	No
805.654	-0.0067127	-0.00768677	1	0.8392	0.995674	0.173707	No
809.663	-0.00640383	-0.00734034	1	0.7911	1	0.163043	No
812.849	-0.00912198	-0.0103967	1	0.8392	1	0.172956	No
812.888	-0.00912198	-0.0103967	1	0.8392	0.23681	0.730359	Yes
821.6	-0.00337592	-0.00395796	1	0.9037	1	0.186249	No
826.406	-0.00410955	-0.0040497	1	0.8392	1	0.172956	No
829.641	0.00479844	0.00611997	1	0.7339	1	0.151254	No
832.058	-0.00305497	-0.0026181	1	0.8488	1	0.174935	No
848.659	-0.00343457	-0.00402224	1	1	1	0.206096	No
851.673	0.00564029	0.00625007	1	0.7911	1	0.163043	No
855.609	0.0047336	0.00521506	1	1	1	0.206096	No
859.133	0.00786261	0.0089422	1	0.7997	1	0.164815	No
870.955	-0.00447344	-0.0051751	1	0.9037	1	0.186249	No
877.906	-0.00466829	-0.00467872	1	0.9037	1	0.186249	No
878.094	-0.00466829	-0.00467872	1	0.7339	0.499242	0.302967	No
878.76	-0.0067127	-0.00768677	1	0.7339	0.981817	0.154055	No
879.417	-0.00547721	-0.00630106	1	0.7911	0.984631	0.165588	No
882.649	0.00559257	0.0061956	1	0.8392	1	0.172956	No
889.719	0.00325428	0.00352635	1	0.8392	1	0.172956	No
911.751	-0.00164127	-0.00184784	1	1	1	0.206096	No
912.622	-0.00327758	-0.0011564	1	0.9037	0.997894	0.186642	No
926.921	-0.000333812	-0.00239862	1	0.9037	1	0.186249	No
930.733	0.00498038	0.00632695	1	0.8488	1	0.174935	No
967.226	-0.0052166	-0.00600876	1	1	1	0.206096	No
968.885	0.000177476	-0.00226251	1	0.9037	0.999998	0.18625	No
972.824	-0.00338797	-0.00091927	1	0.8488	1	0.174935	No
973.606	-0.00413846	-0.00479361	1	0.8392	0.995092	0.173809	No
973.717	-0.00185341	-0.00471332	1	0.8392	0.369158	0.468515	No
973.756	-0.00447344	-0.0051751	1	0.8392	0.185381	0.932974	Yes
977.583	-0.0044352	-0.00513144	1	0.7911	1	0.163043	No
981.781	0.00564029	0.00625007	1	1	1	0.206096	No
991.699	0.00582163	0.00645707	1	0.7911	1	0.163043	No
995.29	-0.00334659	-0.00392582	1	1	1	0.206096	No
1003.64	-0.00430138	-0.00497869	1	0.9037	1	0.186249	No
1005.33	-0.00351915	-0.000982318	1	0.7911	0.999998	0.163043	No
1007.98	0.00506694	0.00642467	1	0.8488	1	0.174935	No
1010.08	-0.00139309	-0.00196695	1	0.9037	1	0.186249	No
1010.6	0.0048942	0.00622891	1	0.9037	0.954773	0.195072	No
1013.66	-0.00430138	-0.00497869	1	0.7997	1	0.164815	No
1023.2	-0.00474811	-0.00478226	1	1	1	0.206096	No
1023.64	-0.0064907	-0.00743777	1	1	0.920926	0.223792	No
1030.28	-0.00466829	-0.00467872	1	1	1	0.206096	No
1036.95	0.006001	0.0066658	1	0.8392	1	0.172956	No
1038.5	-0.00196086	-0.00240238	1	0.9037	0.999994	0.18625	No
1042.24	-0.00164127	-0.00184784	1	0.8488	1	0.174935	No
1044.61	-0.00253439	-0.00303733	1	1	1	0.206096	No
1046.91	-0.00381585	-0.00444007	1	0.7339	1	0.151254	No
1052.84	-0.00486921	-0.00492699	1	0.9037	1	0.186249	No
1056.63	0.00498038	0.00632695	1	0.8488	1	0.174935	No
1059.48	-0.0016864	-0.0020836	1	0.9037	1	0.186249	No
1061.48	-4.96e-05	-0.00235951	1	0.7911	1	0.163043	No
1064.75	-0.00170045	-0.00193782	1	0.8392	1	0.172956	No
1075.35	0.00636558	0.00709739	1	0.7911	1	0.163043	No
1091.68	-0.00191891	-0.00474685	1	0.8488	1	0.174935	No
1094.97	0.00670879	0.00750906	1	0.9037	1	0.186249	No
1095.71	-0.00448301	-0.00518601	1	0.7339	0.992194	0.152444	No
