# Supplementary material for: Point-process modeling of secondary crashes
Source: PLoS One. 2023 Dec 13;18(12):e0295343. doi: 10.1371/journal.pone.0295343 (PMC10718442; doi:10.1371/journal.pone.0295343)
Supplement: S1 File — (ZIP) [file pone.0295343.s001.zip › Supplement material/Piecewise background/Tampa_Piecewise.xlsx]

## Sheet: Tampa_Piecewise
tt	xx	yy	flag	bkgd	prob	lambd	Secondary crash
0.988889	-0.00568031	-0.000246729	1	0.92	1	0.451998	No
4.70694	-0.00842723	0.000366517	1	0.7911	1	0.388669	No
7.7	-0.00400679	-0.000348013	1	0.92	1	0.451998	No
11.6937	-0.0127963	-5.8e-05	1	0.7911	1	0.388669	No
14.4167	-0.0147144	-0.000147954	1	0.92	1	0.451998	No
18.4868	0.00267306	0.000549591	1	0.7911	1	0.388669	No
18.4896	0.00267306	0.000549591	1	0.7911	0.256544	1.51502	Yes
20.1389	-0.00172549	-0.000439497	1	0.8488	0.999999	0.417017	No
20.3576	-0.00914406	0.000274786	1	0.8488	0.742793	0.561417	No
25.3889	-0.0135171	-7.68e-06	1	0.7911	1	0.388669	No
29.3618	-0.00180069	0.000403718	1	1	1	0.491302	No
32.3278	-0.00691561	0.00047675	1	0.7911	1	0.388669	No
36.7153	-0.00599079	0.000484823	1	1	1	0.491302	No
36.7972	-0.0147144	-0.000147954	1	1	0.480831	1.02178	No
37.6806	-0.00698788	0.000474932	1	0.9037	0.999148	0.444368	No
38.0042	-0.00540644	-0.000267842	1	0.7339	0.871256	0.413847	No
39.8368	0.0121929	0.000418948	1	0.7911	1	0.388669	No
44.7715	-0.0135171	-7.68e-06	1	0.9037	1	0.44399	No
45.7167	-0.0082695	0.000384635	1	0.7339	0.9996	0.360711	No
50.4896	-0.0092014	0.000267323	1	1	1	0.491302	No
57.325	-0.00691561	0.00047675	1	1	1	0.491302	No
58.625	0.00380038	0.000558603	1	0.9037	0.999989	0.443994	No
59.6646	0.00146657	0.000294104	1	0.7339	0.999837	0.360625	No
60.7167	-0.00591852	0.000484823	1	0.7911	0.999866	0.388721	No
61.4521	-0.00181514	0.000404151	1	0.7997	0.997309	0.393954	No
62.5187	-0.0127963	-5.8e-05	1	0.8488	0.999891	0.417063	No
65.5903	-0.0120747	-4.15e-05	1	0.9037	1	0.44399	No
65.6069	-0.0120747	-4.15e-05	1	0.9037	0.310274	1.43096	Yes
65.8139	-0.00887167	0.000310234	1	0.9037	0.597222	0.743425	No
66.2333	0.0132107	-0.000414865	1	0.7339	0.930454	0.387517	No
66.6049	-0.00290946	-0.000392012	1	0.7339	0.912548	0.395121	No
68.3194	-0.00372134	0.000461703	1	0.7997	1	0.392894	No
68.5312	-0.000442762	0.00038084	1	0.7997	0.718069	0.547154	No
68.5646	0.0098958	0.00039298	1	0.7997	0.291567	1.34753	Yes
71.6382	-0.00454462	0.000484823	1	1	1	0.491302	No
74.5139	-0.00809099	0.00057713	1	0.7911	1	0.388669	No
77.5076	-0.00536931	0.000484823	1	0.92	1	0.451998	No
83.5556	0.00267306	0.000549591	1	0.8488	1	0.417017	No
90.3972	-0.00914406	0.000274786	1	0.8488	1	0.417017	No
93.6806	-0.00581735	0.000484823	1	0.9037	1	0.44399	No
99.4319	0.00976569	0.000391742	1	1	1	0.491302	No
99.5319	-0.00691561	0.00047675	1	1	0.523737	0.938071	No
114.652	-0.011494	-0.000255177	1	0.9037	1	0.44399	No
116.381	-0.00249383	0.000424476	1	0.7911	1	0.388669	No
119.397	0.00986689	0.000392705	1	0.92	1	0.451998	No
125.34	-0.00497881	0.000484823	1	0.8488	1	0.417017	No
130.365	-0.00743541	0.000460191	1	0.7911	1	0.388669	No
130.805	0.00625439	0.000453493	1	0.7911	0.9565	0.406345	No
132.33	-0.0092014	0.000267323	1	0.8488	0.999999	0.417018	No
132.873	-0.00140784	-0.000452239	1	0.8488	0.984405	0.423624	No
134.365	-0.0127963	-5.8e-05	1	1	0.999998	0.491303	No
135.575	0.0098958	0.00039298	1	0.9037	0.999974	0.444001	No
135.701	0.0117807	-0.000406917	1	0.9037	0.560881	0.791593	No
136.003	0.0100319	-0.000353297	1	0.7339	0.809211	0.445578	No
136.053	0.0100319	-0.000353297	1	0.7339	0.317029	1.13733	Yes
138.167	0.0135652	0.000433135	1	0.7997	1	0.392894	No
139.424	-0.0127963	-5.8e-05	1	0.8488	0.999982	0.417025	No
140.34	-0.00716494	-0.000132287	1	0.92	0.999582	0.452187	No
142.113	-0.00599079	0.000484823	1	0.9037	1	0.44399	No
142.126	-0.0107794	7.07e-05	1	0.9037	0.303251	1.4641	Yes
142.708	-0.0127963	-5.8e-05	1	0.9037	0.981021	0.452579	No
143.146	-0.002664	-0.000401855	1	0.7339	0.952342	0.37861	No
144.465	0.00556145	0.00032122	1	0.7911	0.999989	0.388673	No
146.274	-0.000934269	0.000377764	1	0.8488	1	0.417017	No
147.611	-0.0127963	-5.8e-05	1	0.92	0.999992	0.452001	No
148.736	-0.0127963	-5.8e-05	1	1	0.999947	0.491328	No
149.622	-0.0127963	-5.8e-05	1	0.9037	0.999427	0.444244	No
151.389	-0.0078859	-9.85e-05	1	0.7911	1	0.388669	No
155.083	-0.00565148	-0.000248951	1	1	1	0.491302	No
155.327	-0.011743	-2.34e-05	1	1	0.811877	0.605144	No
160.311	-0.011743	-2.34e-05	1	0.8488	1	0.417017	No
162.597	-0.0120747	-4.15e-05	1	1	1	0.491302	No
163.643	-0.0042701	0.000478343	1	0.9037	0.999875	0.444045	No
167.07	0.00136074	-0.000323684	1	0.8488	1	0.417017	No
173.299	-0.00311481	0.000443308	1	0.7997	1	0.392894	No
173.783	0.0101619	-0.000356813	1	0.7997	0.97118	0.404553	No
178.573	0.00294142	-0.000494495	1	0.7339	1	0.360566	No
181.647	-0.00555058	-0.00025673	1	0.8488	1	0.417017	No
181.744	-0.00842723	0.000366517	1	0.8488	0.476185	0.875747	No
186.285	0.00515783	0.000315043	1	0.7911	1	0.388669	No
186.413	-0.00386575	0.000466082	1	0.7911	0.531181	0.731707	No
188.709	-0.00155223	-0.000446447	1	0.8488	1	0.417017	No
196.406	-0.0092014	0.000267323	1	0.92	1	0.451998	No
196.937	-0.0123037	-0.000255177	1	0.92	0.983805	0.459438	No
199.962	-0.00517275	0.000674822	1	0.7339	1	0.360566	No
200.646	0.0101619	-0.000356813	1	0.7911	0.995572	0.390397	No
200.762	0.012936	-0.000420008	1	0.7911	0.502777	0.773045	No
200.956	-0.00691561	0.00047675	1	0.7911	0.61586	0.631099	No
200.976	-0.00198842	0.000409341	1	0.7911	0.250528	1.5514	Yes
203.389	-0.00198842	0.000409341	1	0.92	1	0.451998	No
203.392	-0.00773804	0.000438086	1	0.92	0.287725	1.57093	Yes
203.529	-0.000934269	0.000377764	1	0.92	0.421877	1.0714	Yes
207.427	-0.00815478	0.000397811	1	0.7911	1	0.388669	No
208.34	-0.011743	-2.34e-05	1	0.7997	0.999503	0.39309	No
209.385	-0.0050946	0.000484823	1	0.8488	0.999866	0.417073	No
209.485	-0.0092014	0.000267323	1	0.8488	0.482766	0.863807	No
209.776	-0.00172549	-0.000439497	1	0.8488	0.805464	0.517735	No
213.343	-0.00277951	-0.000397223	1	0.7339	1	0.360566	No
213.368	0.00655025	-0.000323542	1	0.7339	0.283391	1.27233	Yes
220.612	-0.0127963	-5.8e-05	1	0.7339	1	0.360566	No
223.368	0.000351669	0.000410023	1	0.8488	1	0.417017	No
223.676	-0.000934269	0.000377764	1	0.8488	0.871309	0.47861	No
224.416	-0.0042701	0.000478343	1	0.92	0.997631	0.453071	No
226.328	0.00267306	0.000549591	1	0.9037	1	0.44399	No
227.854	-0.00482992	-0.000305595	1	0.7339	0.999998	0.360567	No
227.872	0.000351669	0.000410023	1	0.7339	0.270171	1.33458	Yes
227.872	0.000351669	0.000410023	1	0.7339	0.144742	2.49109	Yes
228.312	0.00628325	0.000452218	1	0.7911	0.886205	0.438577	No
228.367	-0.00454462	0.000484823	1	0.7911	0.351857	1.10462	Yes
228.847	0.0117807	-0.000406917	1	0.7911	0.952201	0.40818	No
229.341	-0.00454462	0.000484823	1	0.7997	0.973398	0.403632	No
230.277	-0.00482992	-0.000305595	1	0.8488	0.99962	0.417176	No
231.276	-0.00198842	0.000409341	1	0.92	0.999809	0.452084	No
231.437	-0.00700638	-0.000144508	1	0.92	0.642492	0.703508	No
232.397	-0.00481961	0.000484823	1	1	0.999691	0.491454	No
241.828	0.00267306	0.000549591	1	0.7339	1	0.360566	No
243.769	-0.0125494	-0.000255176	1	0.7997	1	0.392894	No
245.312	-0.0127384	-6.02e-05	1	0.92	0.999999	0.451998	No
255.748	-0.00172549	-0.000439497	1	0.7339	1	0.360566	No
256.278	-0.0092014	0.000267323	1	0.7911	0.981094	0.396159	No
258.823	-0.00555058	-0.00025673	1	0.8488	1	0.417017	No
260.49	0.00245381	0.00023901	1	1	1	0.491302	No
263.495	0.00357126	-0.00147518	1	0.7911	1	0.388669	No
266.285	0.00665876	0.000439186	1	0.92	1	0.451998	No
266.376	-0.011369	1.24e-05	1	0.92	0.481451	0.938823	No
268.719	-0.00691561	0.00047675	1	0.9037	1	0.44399	No
272.56	-0.00212977	-0.000423281	1	0.8488	1	0.417017	No
275.495	-0.0127963	-5.8e-05	1	0.9037	1	0.44399	No
275.667	0.00267306	0.000549591	1	0.9037	0.662415	0.670259	No
276.462	0.0143811	-0.000405177	1	0.7339	0.998012	0.361285	No
277.578	-0.00181514	0.000404151	1	0.7911	0.999927	0.388697	No
278.326	-0.000934269	0.000377764	1	0.7997	0.99761	0.393836	No
278.622	0.00152038	-0.00032587	1	0.7997	0.849833	0.462319	No
278.662	-0.0147868	-0.000145177	1	0.7997	0.318335	1.23421	Yes
281.733	-0.00181514	0.000404151	1	1	1	0.491302	No
282.486	0.0132107	-0.000414865	1	0.9037	0.997993	0.444882	No
283.076	-0.0092014	0.000267323	1	0.7339	0.988433	0.364786	No
288.688	-0.00609831	-0.000214505	1	1	1	0.491302	No
291.361	0.0098958	0.00039298	1	0.7911	1	0.388669	No
291.375	-0.0092014	0.000267323	1	0.7911	0.277212	1.40206	Yes
291.527	-0.00691561	0.00047675	1	0.7911	0.432118	0.899452	No
292.672	-0.00454462	0.000484823	1	0.7997	0.999921	0.392925	No
294.308	-0.00842723	0.000366517	1	0.92	1	0.451998	No
298.27	-0.0092014	0.000267323	1	0.7911	1	0.388669	No
300.706	-0.00691561	0.00047675	1	0.8488	1	0.417017	No
306.222	-0.0092014	0.000267323	1	0.7997	1	0.392894	No
306.808	-0.011743	-2.34e-05	1	0.7997	0.988886	0.39731	No
308.646	-0.0135171	-7.68e-06	1	0.92	1	0.451998	No
309.767	-0.0127963	-5.8e-05	1	1	0.999945	0.491329	No
309.781	-0.00198842	0.000409341	1	1	0.327962	1.49805	Yes
310.167	0.00223079	-0.000450207	1	0.9037	0.889161	0.499335	No
311.662	-0.0117574	-2.48e-05	1	0.7339	0.999998	0.360567	No
311.979	0.010798	-0.000381182	1	0.7339	0.864478	0.417091	No
312.472	-0.00664604	-0.000172284	1	0.7911	0.971936	0.399892	No
312.897	-0.00172549	-0.000439497	1	0.7911	0.950205	0.409037	No
316.451	-0.00816075	-9.52e-05	1	1	1	0.491302	No
323.176	0.0135652	0.000433135	1	1	1	0.491302	No
323.547	0.0098958	0.00039298	1	1	0.935291	0.525293	No
329.797	-0.00198842	0.000409341	1	0.92	1	0.451998	No
333.599	-0.00198842	0.000409341	1	0.7911	1	0.388669	No
338.802	-0.00664604	-0.000172284	1	0.9037	1	0.44399	No
340.289	-0.0082695	0.000384635	1	0.7911	0.999998	0.38867	No
340.496	-0.00494987	0.000484823	1	0.7911	0.706377	0.550229	No
341.296	-0.00380898	0.000635561	1	0.7997	0.998339	0.393548	No
343.582	-0.0127963	-5.8e-05	1	0.92	1	0.451998	No
345.638	0.0098958	0.00039298	1	0.9037	1	0.44399	No
345.781	-0.0121468	-4.53e-05	1	0.9037	0.597886	0.742599	No
347.255	-0.00135815	0.000254405	1	0.7911	0.999997	0.38867	No
348.242	-0.00198842	0.000409341	1	0.7997	0.999755	0.392991	No
354.879	0.012936	-0.000420008	1	0.7911	1	0.388669	No
365.167	-0.00446948	0.000654413	1	1	1	0.491302	No
370.278	-0.00202171	-0.00025235	1	0.8488	1	0.417017	No
372.222	0.0134936	0.000432395	1	1	1	0.491302	No
372.785	-0.00568035	-0.000246726	1	1	0.989019	0.496757	No
376.334	-0.00914425	0.000274762	1	0.7997	1	0.392894	No
378.656	-0.0069873	0.000474947	1	0.92	1	0.451998	No
380.66	0.00149339	0.000295791	1	0.9037	1	0.44399	No
381.044	-0.0147867	-0.000145179	1	0.7339	0.923698	0.390351	No
381.094	0.0101625	-0.000356829	1	0.7339	0.326962	1.10278	Yes
382.486	0.00333198	-0.000529377	1	0.7911	0.999991	0.388672	No
384.663	-0.0127964	-5.8e-05	1	0.8488	1	0.417017	No
386.39	-0.00454517	0.000484823	1	1	1	0.491302	No
387.062	-0.00759353	0.000448642	1	0.9037	0.995663	0.445923	No
387.117	-0.00210881	-0.000250734	1	0.9037	0.3924	1.13147	Yes
391.753	-0.0041407	0.000474419	1	0.8488	1	0.417017	No
392.397	-0.00102068	0.000380353	1	0.92	0.994422	0.454533	No
392.708	-0.0136754	6.38e-06	1	0.92	0.882608	0.512116	No
393.606	-0.00759353	0.000448642	1	1	0.999516	0.49154	No
393.694	0.0138323	-0.000405178	1	1	0.495632	0.991264	No
398.691	0.01376	-0.000405178	1	0.8488	1	0.417017	No
400.719	-0.00568035	-0.000246726	1	1	1	0.491302	No
401.556	-0.00527684	-0.000277833	1	0.9037	0.99909	0.444394	No
403.151	-0.00139295	-0.000452836	1	0.7911	0.999999	0.388669	No
404.286	-0.00399626	0.00047004	1	0.7997	0.99994	0.392918	No
404.675	-0.00428124	-0.000334753	1	0.7997	0.932084	0.421522	No
404.778	-0.00579913	-0.000435505	1	0.7997	0.468409	0.838785	No
410.465	-0.000211596	0.000384377	1	0.7911	1	0.388669	No
411.128	0.010798	-0.000381182	1	0.7997	0.9947	0.394988	No
414.743	-0.0117714	-2.57e-05	1	1	1	0.491302	No
416.5	0.00267347	0.000549606	1	0.7339	1	0.360567	No
417.458	-0.00914425	0.000274762	1	0.7911	0.999673	0.388796	No
417.581	-0.0136754	6.38e-06	1	0.7911	0.519625	0.747979	No
419.415	-0.00093401	0.000377757	1	0.8488	1	0.417017	No
420.524	-0.00454517	0.000484823	1	0.92	0.999933	0.452028	No
423.026	-0.00441208	0.000652775	1	0.7339	1	0.360566	No
424.331	-0.00447292	0.000484492	1	0.7911	0.999988	0.388674	No
425.438	-0.00135815	0.000254405	1	0.7997	0.999921	0.392925	No
425.619	-0.0127964	-5.8e-05	1	0.7997	0.657204	0.597826	No
426.703	-0.00862115	-0.000372186	1	0.8488	0.999891	0.417062	No
427.494	0.013219	0.000429558	1	0.92	0.998619	0.452623	No
428.583	-0.00842747	0.000366489	1	1	0.999925	0.491339	No
428.624	0.00411817	0.000549439	1	1	0.38546	1.27459	Yes
428.722	-0.000298289	0.000383051	1	1	0.391271	1.25566	Yes
429.618	-0.00842747	0.000366489	1	0.9037	0.999138	0.444372	No
431.7	-0.00914425	0.000274762	1	0.7911	1	0.388669	No
433.527	-0.00481973	0.000484823	1	0.8488	1	0.417017	No
433.67	-0.00142513	0.000392469	1	0.8488	0.584335	0.713661	No
433.681	0.0033814	0.000563539	1	0.8488	0.240619	1.7331	Yes
439.264	0.00267347	0.000549606	1	0.7997	1	0.392894	No
439.361	0.00267347	0.000549606	1	0.7997	0.461347	0.851624	No
440.354	-0.00441515	0.00048274	1	0.8488	0.999694	0.417145	No
440.49	-0.00413688	-0.000342124	1	0.8488	0.56656	0.736051	No
442.49	-0.00636601	0.000484823	1	1	1	0.491302	No
442.5	0.00626928	0.000452835	1	1	0.319292	1.53872	Yes
442.542	-0.00636601	0.000484823	1	1	0.248872	1.97412	Yes
446.71	-0.0135171	-7.68e-06	1	0.7997	1	0.392894	No
448.694	0.00294141	-0.000494495	1	0.92	1	0.451998	No
451.541	-0.00591803	0.000484823	1	0.7339	1	0.360566	No
453.622	0.0130808	-0.000417296	1	0.7997	1	0.392894	No
453.753	-0.000616163	0.000378187	1	0.7997	0.542081	0.724789	No
455.575	-0.00864262	0.000340042	1	0.92	1	0.451998	No
458.87	0.0130808	-0.000417296	1	0.7339	1	0.360566	No
459.726	0.01376	-0.000405178	1	0.7911	0.999131	0.389007	No
460.691	-0.00920157	0.000267301	1	0.7997	0.999697	0.393013	No
461.375	-0.00312048	0.000624823	1	0.8488	0.995872	0.418746	No
461.5	-0.00599029	0.000484823	1	0.8488	0.541746	0.769766	No
462.309	-0.00345813	-0.000370011	1	0.92	0.998482	0.452685	No
465.892	-0.00372182	0.000461717	1	0.7339	1	0.360566	No
467.865	-0.00198848	0.000409343	1	0.7997	1	0.392894	No
468.283	0.0124532	0.00042164	1	0.8488	0.950864	0.438567	No
471.691	-0.00093401	0.000377757	1	0.9037	1	0.44399	No
471.785	-0.00373253	-0.000359009	1	0.9037	0.483585	0.918122	No
474.417	-0.0120745	-4.15e-05	1	0.7997	1	0.392894	No
477.59	0.0055608	0.00032121	1	1	1	0.491302	No
481.274	-0.00093401	0.000377757	1	0.7997	1	0.392894	No
481.344	-0.00560009	0.000484823	1	0.7997	0.398309	0.986405	Yes
483.485	0.0124532	0.00042164	1	0.92	1	0.451998	No
485.709	-0.0132434	-3.01e-05	1	0.9037	1	0.44399	No
486.219	0.0138323	-0.000405178	1	0.7339	0.975459	0.369638	No
487.311	-0.00487753	0.000484823	1	0.7911	0.999908	0.388705	No
497.69	-0.00920157	0.000267301	1	0.92	1	0.451998	No
498.285	-0.00317293	0.000445071	1	1	0.991873	0.495328	No
498.867	0.0135658	0.000433142	1	1	0.990825	0.495852	No
499.665	-0.0120745	-4.15e-05	1	0.9037	0.99867	0.444581	No
503.816	0.00653536	-0.000323787	1	0.8488	1	0.417017	No
504.026	0.000928787	0.000437247	1	0.92	0.74304	0.608309	No
504.588	-0.0135171	-7.68e-06	1	0.92	0.986308	0.458272	No
504.924	-0.00172511	-0.000439512	1	0.92	0.904816	0.499547	No
504.931	0.0138323	-0.000405178	1	0.92	0.284891	1.58656	Yes
505.535	-0.00716467	-0.000132308	1	1	0.985322	0.498621	No
505.949	-0.00172511	-0.000439512	1	1	0.956092	0.513864	No
509.51	-0.00167069	0.000399825	1	0.7997	1	0.392894	No
513.419	-0.0113686	1.24e-05	1	0.9037	1	0.44399	No
516.685	-0.00123738	0.00024415	1	0.7997	1	0.392894	No
517.632	-0.0127964	-5.8e-05	1	0.8488	0.999661	0.417159	No
518.522	-0.00140739	-0.000452257	1	0.92	0.999459	0.452242	No
518.725	-0.0147867	-0.000145179	1	0.92	0.730186	0.619017	No
519.497	-0.00198848	0.000409343	1	1	0.998251	0.492163	No
521.535	-0.00210881	-0.000250734	1	0.7339	1	0.360566	No
522.479	-0.00920157	0.000267301	1	0.7911	0.999627	0.388814	No
524.33	-0.00135815	0.000254405	1	0.8488	1	0.417017	No
529.75	0.01376	-0.000405178	1	0.7911	1	0.388669	No
531.743	-0.00788651	-9.85e-05	1	0.8488	1	0.417017	No
532.5	-0.00920157	0.000267301	1	0.92	0.998092	0.452862	No
532.656	-0.000211596	0.000384377	1	0.92	0.631647	0.715586	No
536.375	-0.0127964	-5.8e-05	1	0.7911	1	0.388669	No
537.309	0.00923082	0.000386653	1	0.7997	0.999592	0.393054	No
537.639	0.00625484	0.000453473	1	0.7997	0.886714	0.44309	No
538.441	-0.00198848	0.000409343	1	0.8488	0.998595	0.417604	No
540.338	-0.00310071	0.000442881	1	1	1	0.491302	No
541.528	-0.00481973	0.000484823	1	0.9037	0.999968	0.444004	No
541.587	-0.00454517	0.000484823	1	0.9037	0.402287	1.10366	Yes
541.612	-0.00454517	0.000484823	1	0.9037	0.23669	1.87582	Yes
543.246	-0.0041407	0.000474419	1	0.7911	0.999999	0.388669	No
543.369	-0.00317293	0.000445071	1	0.7911	0.521301	0.745575	No
543.681	0.00294141	-0.000494495	1	0.7911	0.831968	0.467168	No
544.376	-0.00591803	0.000484823	1	0.7997	0.995791	0.394555	No
547.544	-0.00135815	0.000254405	1	1	1	0.491302	No
550.139	-0.00894142	-0.000105177	1	0.7911	1	0.388669	No
550.826	-0.00454517	0.000484823	1	0.7911	0.995716	0.390341	No
554.007	-0.0114947	-0.000255177	1	1	1	0.491302	No
555.487	-0.00310071	0.000442881	1	0.9037	0.999998	0.44399	No
556.951	-0.0127964	-5.8e-05	1	0.7339	0.999997	0.360568	No
557.309	-0.00093401	0.000377757	1	0.7911	0.909795	0.427205	No
561.211	-0.010431	-0.000387058	1	1	1	0.491302	No
562.991	-0.0124919	-0.000255176	1	0.9037	1	0.44399	No
564.677	-0.0127964	-5.8e-05	1	0.7911	1	0.388669	No
564.681	-0.00441515	0.00048274	1	0.7911	0.257805	1.50761	Yes
566.377	0.00989553	0.000392977	1	0.8488	0.999999	0.417017	No
566.747	-0.00198848	0.000409343	1	0.8488	0.923707	0.45146	No
566.792	0.00267347	0.000549606	1	0.8488	0.349769	1.19226	Yes
567.771	-0.0127964	-5.8e-05	1	0.92	0.999614	0.452172	No
567.992	-0.0081547	0.00039782	1	0.92	0.761469	0.593586	No
568.478	-0.0135171	-7.68e-06	1	1	0.974876	0.503963	No
568.609	0.00267347	0.000549606	1	1	0.592606	0.829053	No
568.731	0.00989553	0.000392977	1	1	0.512535	0.958572	No
568.763	-0.00894142	-0.000105177	1	1	0.290775	1.68963	Yes
568.913	-0.00920157	0.000267301	1	1	0.463293	1.06046	No
571.663	-0.0124919	-0.000255176	1	0.7911	1	0.388669	No
572.224	-0.00691506	0.000476764	1	0.7997	0.985945	0.398495	No
572.731	-0.00591803	0.000484823	1	0.7997	0.976883	0.402192	No
575.342	-0.00944414	0.000330462	1	1	1	0.491302	No
576.447	-0.00594693	0.000484823	1	0.9037	0.999929	0.444021	No
578.382	-0.00448737	0.000484823	1	0.7911	1	0.388669	No
579.389	-0.0120745	-4.15e-05	1	0.7997	0.999796	0.392974	No
579.497	-0.00961677	0.00021019	1	0.7997	0.486025	0.808383	No
579.827	-0.00422349	-0.000337666	1	0.7997	0.852885	0.460665	No
579.874	0.00294141	-0.000494495	1	0.7997	0.334606	1.1742	Yes
581.306	0.00294141	-0.000494495	1	0.92	0.999995	0.452	No
582.656	-0.0135171	-7.68e-06	1	1	0.999994	0.491305	No
583.556	-0.0127964	-5.8e-05	1	0.9037	0.999501	0.444211	No
584.833	-0.00093401	0.000377757	1	0.7339	0.999983	0.360573	No
585.635	0.0105313	0.000396374	1	0.7911	0.998555	0.389231	No
586.691	0.00294141	-0.000494495	1	0.7997	0.999872	0.392945	No
587.84	-0.00283713	-0.000394912	1	0.8488	0.99995	0.417038	No
588.535	-0.0135171	-7.68e-06	1	0.92	0.996548	0.453563	No
589.421	-0.0127386	-6.01e-05	1	1	0.999485	0.491555	No
589.847	0.0112023	-0.000397288	1	1	0.960802	0.511346	No
592.382	0.00267347	0.000549606	1	0.7911	1	0.388669	No
592.385	0.00267347	0.000549606	1	0.7911	0.257805	1.50761	Yes
592.696	-0.0145394	7.55e-05	1	0.7911	0.765886	0.507476	No
599.233	-0.00344737	0.000453395	1	0.7911	1	0.388669	No
599.306	-0.00454517	0.000484823	1	0.7911	0.400469	0.970535	Yes
601.279	0.0055608	0.00032121	1	0.8488	1	0.417017	No
601.326	-8.01e-05	0.000214823	1	0.8488	0.361031	1.15507	Yes
602.625	-0.0013063	-0.000456313	1	0.92	0.999982	0.452006	No
602.776	-0.0120745	-4.15e-05	1	0.92	0.622553	0.726039	No
604.669	-0.00920157	0.000267301	1	0.9037	1	0.44399	No
611.17	-0.000757466	-0.000476832	1	0.9037	1	0.44399	No
613.653	-0.00888361	-0.000104668	1	0.7911	1	0.388669	No
614.573	0.00162121	0.000478746	1	0.7997	0.999535	0.393077	No
616.562	0.00136033	-0.00032368	1	0.92	1	0.451998	No
618.704	-0.00591803	0.000484823	1	0.9037	1	0.44399	No
621.375	0.00267347	0.000549606	1	0.7997	1	0.392894	No
621.903	-0.0118993	-0.000255177	1	0.7997	0.980926	0.400534	No
622.273	-0.00198848	0.000409343	1	0.8488	0.923709	0.451459	No
623.281	0.00267347	0.000549606	1	0.92	0.99982	0.452079	No
625.535	0.00989553	0.000392977	1	0.9037	1	0.44399	No
627.284	0.0101336	-0.000356085	1	0.7911	1	0.388669	No
628.68	-0.0061926	0.000484823	1	0.7997	0.999995	0.392896	No
628.876	-0.00788651	-9.85e-05	1	0.7997	0.687743	0.57128	No
629.295	-0.00818341	0.000394522	1	0.8488	0.943711	0.441891	No
630.676	0.0131612	0.00042896	1	0.92	0.999995	0.452	No
630.677	0.014664	0.000447072	1	0.92	0.282341	1.60089	Yes
632.449	-0.00198848	0.000409343	1	0.9037	1	0.44399	No
634.458	-0.0124919	-0.000255176	1	0.7911	1	0.388669	No
636.274	0.0066592	0.000439174	1	0.8488	1	0.417017	No
636.552	-0.0127964	-5.8e-05	1	0.8488	0.835973	0.49884	No
648.342	-0.00165625	0.000399392	1	0.7911	1	0.388669	No
648.569	-0.00536886	0.000484823	1	0.7911	0.745737	0.521188	No
649.698	0.0100325	-0.000353313	1	0.7997	0.999928	0.392922	No
651.722	-0.0146839	7.68e-05	1	0.92	1	0.451998	No
653.667	-0.0117714	-2.57e-05	1	0.9037	1	0.44399	No
653.764	-0.00110315	0.000233149	1	0.9037	0.491836	0.902719	No
657.312	-0.00399626	0.00047004	1	0.8488	1	0.417017	No
657.412	-0.0120745	-4.15e-05	1	0.8488	0.481129	0.866747	No
659.08	-0.00190557	-0.000254506	1	1	1	0.491302	No
659.08	-0.00210881	-0.000250734	1	1	0.298155	1.64781	Yes
661.52	-0.0136754	6.38e-06	1	0.7339	1	0.360566	No
668.448	-0.00399626	0.00047004	1	0.7339	1	0.360566	No
670.392	0.00267347	0.000549606	1	0.7997	1	0.392894	No
670.526	0.00267347	0.000549606	1	0.7997	0.546995	0.718277	No
672.291	0.00556186	0.000484094	1	0.92	1	0.451998	No
674.508	-0.00317293	0.000445071	1	0.9037	1	0.44399	No
675.477	-0.00937377	-0.000136235	1	0.7339	0.999683	0.360681	No
677.429	-0.00881461	0.00031766	1	0.7997	1	0.392894	No
678.292	-0.00135815	0.000254405	1	0.8488	0.999246	0.417332	No
679.677	0.00628371	0.000452197	1	0.92	0.999995	0.452	No
680.455	-0.00135815	0.000254405	1	1	0.99856	0.492011	No
681.146	0.0132832	-0.00041351	1	0.9037	0.996367	0.445609	No
684.781	-0.00283713	-0.000394912	1	0.7997	1	0.392894	No
686.66	-0.0013063	-0.000456313	1	0.92	1	0.451998	No
687.617	-0.000847832	0.00021563	1	1	0.999739	0.49143	No
688.017	0.01376	-0.000405178	1	0.9037	0.945164	0.469749	No
688.535	-0.0127964	-5.8e-05	1	0.9037	0.981071	0.452556	No
688.758	-0.00944414	0.000330462	1	0.9037	0.759302	0.584734	No
692.221	0.0065498	-0.000323549	1	0.8488	1	0.417017	No
692.333	-0.010156	-0.000393828	1	0.8488	0.510841	0.816334	No
698.385	-0.00135815	0.000254405	1	0.7997	1	0.392894	No
698.389	0.00429069	-0.00074524	1	0.7997	0.261152	1.50446	Yes
698.424	-0.00135815	0.000254405	1	0.7997	0.195243	2.01233	Yes
698.812	0.0051487	-0.000362151	1	0.7997	0.850303	0.462064	No
699.743	-0.0127964	-5.8e-05	1	0.8488	0.999579	0.417193	No
701.568	0.00264459	0.000548516	1	1	1	0.491302	No
705.375	-0.00372182	0.000461717	1	0.7997	1	0.392894	No
705.712	-0.00669588	-0.000393051	1	0.7997	0.893195	0.439875	No
707.61	-0.0117426	-2.34e-05	1	0.92	1	0.451998	No
707.84	-0.0125497	-0.000255176	1	0.92	0.775592	0.582777	No
708.274	0.00267347	0.000549606	1	1	0.959747	0.511908	No
708.294	0.00265903	0.000549061	1	1	0.334295	1.46966	Yes
710.161	-0.0118993	-0.000255177	1	0.7339	1	0.360567	No
712.406	0.00356054	-0.0013538	1	0.7997	1	0.392894	No
714.745	-0.000757466	-0.000476832	1	0.92	1	0.451998	No
718.486	-0.0118993	-0.000255177	1	0.7911	1	0.388669	No
718.494	-0.00920157	0.000267301	1	0.7911	0.266751	1.45705	Yes
720.324	-0.00135815	0.000254405	1	0.8488	1	0.417017	No
720.635	-0.00958815	0.000214191	1	0.8488	0.874242	0.477004	No
721.337	-0.00591803	0.000484823	1	0.92	0.996624	0.453529	No
729.342	0.0135658	0.000433142	1	1	1	0.491302	No
729.781	-0.0127386	-6.01e-05	1	1	0.965272	0.508978	No
741.698	0.0146273	-0.000405177	1	0.8488	1	0.417017	No
744.735	-0.0114981	4.7e-08	1	0.9037	1	0.44399	No
744.767	-0.00655386	0.000484822	1	0.9037	0.343683	1.29186	Yes
748.677	-0.0134739	-1.14e-05	1	0.8488	1	0.417017	No
751.832	-0.00141069	0.000392036	1	0.9037	1	0.44399	No
752.771	0.0012222	-0.000517461	1	0.7339	0.999576	0.36072	No
756.31	-0.00304293	0.000441128	1	0.92	1	0.451998	No
756.427	-0.00304293	0.000441128	1	0.92	0.542437	0.833273	No
761.726	-0.0133299	-2.4e-05	1	0.7997	1	0.392894	No
763.624	-0.00727623	0.000467345	1	0.92	1	0.451998	No
764.451	-0.00311516	0.000443319	1	1	0.999098	0.491745	No
764.71	0.0055608	0.00032121	1	1	0.832098	0.590437	No
769.326	-0.0127964	-5.8e-05	1	0.8488	1	0.417017	No
770.684	0.00683255	0.000434479	1	0.92	0.999994	0.452001	No
770.695	0.010798	-0.000381182	1	0.92	0.302841	1.49252	Yes
770.836	-0.00930172	-0.00013063	1	0.92	0.440194	1.02681	No
771.804	-0.0106495	8.39e-05	1	1	0.999647	0.491476	No
773.56	0.00411817	0.000549439	1	0.7339	1	0.360567	No
775.308	0.00999669	0.000393939	1	0.7997	1	0.392894	No
775.35	0.00999669	0.000393939	1	0.7997	0.335521	1.171	Yes
776.36	0.00267347	0.000549606	1	0.8488	0.999689	0.417147	No
777.481	0.00267347	0.000549606	1	0.92	0.99994	0.452025	No
779.644	-0.0127964	-5.8e-05	1	0.9037	1	0.44399	No
783.667	-0.000295065	-0.00048657	1	0.8488	1	0.417017	No
785.44	-0.00632265	0.000484823	1	1	1	0.491302	No
790.189	-0.0041407	0.000474419	1	0.8488	1	0.417017	No
790.358	-0.00181514	0.000404151	1	0.8488	0.643729	0.647815	No
790.387	-0.00448446	0.000452876	1	0.8488	0.282684	1.47521	Yes
791.536	-0.00290934	-0.000392017	1	0.92	0.999912	0.452037	No
792.842	-0.0111959	2.9e-05	1	1	0.99999	0.491307	No
796.42	0.00118423	0.000276344	1	0.7997	1	0.392894	No
797.854	-0.0100175	0.000154302	1	0.8488	0.999997	0.417018	No
802.635	-0.00324515	0.000447262	1	0.7911	1	0.388669	No
802.649	-0.0041407	0.000474419	1	0.7911	0.277212	1.40206	Yes
802.76	-0.00640936	0.000484823	1	0.7911	0.340086	1.14285	Yes
804.66	-0.00181514	0.000404151	1	0.8488	1	0.417017	No
815.478	-0.00441208	0.000652775	1	0.7339	1	0.360566	No
816.307	0.00446603	0.000292257	1	0.7911	0.998876	0.389107	No
817.119	-0.0042668	-0.000335438	1	0.7997	0.998705	0.393404	No
817.306	-0.00686204	-0.000155634	1	0.7997	0.665984	0.589945	No
817.753	0.0124676	0.000421789	1	0.7997	0.953614	0.412005	No
819.629	-0.0081547	0.00039782	1	0.92	1	0.451998	No
820.484	-0.00586064	0.000692368	1	1	0.999308	0.491642	No
820.743	-0.0128686	-5.54e-05	1	1	0.833031	0.589776	No
824.419	-0.00457407	0.000484823	1	0.7997	1	0.392894	No
824.59	-0.00600474	0.000484823	1	0.7997	0.633023	0.620663	No
825.207	-0.00093401	0.000377757	1	0.8488	0.990673	0.420943	No
825.361	0.0116295	0.000412418	1	0.8488	0.608946	0.684817	No
831.75	-0.00210881	-0.000250734	1	0.7997	1	0.392894	No
832.354	-0.00727623	0.000467345	1	0.8488	0.991219	0.420712	No
833.403	-0.00934483	0.000248201	1	0.92	0.99988	0.452052	No
836.456	-0.0137185	1.09e-05	1	0.7339	1	0.360566	No
836.535	0.0147718	-0.000405177	1	0.7339	0.396727	0.908852	Yes
837.248	-0.00920157	0.000267301	1	0.7911	0.995057	0.3906	No
837.542	0.0144972	-0.000405177	1	0.7911	0.846631	0.459077	No
838.427	-0.00659722	0.00048476	1	0.7997	0.999309	0.393166	No
838.724	-0.00592938	-0.000431484	1	0.7997	0.851584	0.461369	No
840.172	0.00564848	0.000480267	1	0.92	0.999997	0.451999	No
840.58	-0.0124642	-6e-05	1	0.92	0.949676	0.475949	No
841.378	0.00241352	0.000539796	1	1	0.998794	0.491895	No
841.823	-0.00194515	0.000408045	1	1	0.966772	0.508188	No
845.306	0.00118423	0.000276344	1	0.7997	1	0.392894	No
846.746	-0.00826955	0.000384628	1	0.8488	0.999997	0.417018	No
852.167	0.014237	-0.000405177	1	0.7997	1	0.392894	No
853.358	0.00564848	0.000480267	1	0.8488	0.999967	0.417031	No
853.636	-0.00961677	0.00021019	1	0.8488	0.835972	0.498841	No
855.672	-0.00481973	0.000484823	1	1	1	0.491302	No
860.647	-0.0106495	8.39e-05	1	0.8488	1	0.417017	No
860.833	-0.0125497	-0.000255176	1	0.8488	0.680639	0.612685	No
861.427	-0.0124642	-6e-05	1	0.92	0.989559	0.456767	No
861.669	-0.00788651	-9.85e-05	1	0.92	0.794936	0.568597	No
862.489	-0.00944414	0.000330462	1	1	0.99894	0.491823	No
866.553	-0.00304293	0.000441128	1	0.7997	1	0.392894	No
869.915	-0.0041407	0.000474419	1	1	1	0.491302	No
870.653	-0.0137617	1.55e-05	1	0.9037	0.997664	0.445029	No
874.913	-0.00664588	-0.000172296	1	0.8488	1	0.417017	No
875.479	-0.00139624	0.000391604	1	0.92	0.988383	0.45731	No
879.566	0.00999669	0.000393939	1	0.7911	1	0.388669	No
880.538	-0.000685216	-0.000478354	1	0.7997	0.999716	0.393006	No
880.618	-0.00400692	-0.000348008	1	0.7997	0.420641	0.934036	Yes
882.649	-0.00448446	0.000452876	1	0.92	1	0.451998	No
888.34	0.00133209	0.000285645	1	0.8488	1	0.417017	No
888.596	-0.00633711	0.000484823	1	0.8488	0.803861	0.518768	No
888.598	-0.00536886	0.000484823	1	0.8488	0.252648	1.65059	Yes
888.692	-0.0142509	5.97e-05	1	0.8488	0.298536	1.39688	Yes
889.604	-0.0106495	8.39e-05	1	0.92	0.999197	0.452361	No
889.694	-0.0117426	-2.34e-05	1	0.92	0.479724	0.942204	No
890.658	-8.01e-05	0.000214823	1	1	0.999648	0.491475	No
894.735	0.00999669	0.000393939	1	0.7997	1	0.392894	No
895.626	-0.0042707	0.000478361	1	0.8488	0.999421	0.417259	No
897.374	-0.00481973	0.000484823	1	1	1	0.491302	No
901.315	-0.00310071	0.000442881	1	0.7997	1	0.392894	No
903.389	-0.00816103	-9.52e-05	1	0.92	1	0.451998	No
911.581	-0.00181514	0.000404151	1	1	1	0.491302	No
912.075	-0.0121017	-0.000255177	1	0.9037	0.976919	0.454479	No
912.971	-0.00161418	0.000572487	1	0.9037	0.999476	0.444222	No
913.539	-0.00136735	0.000390738	1	0.7339	0.985758	0.365776	No
913.601	-0.0132719	-0.000235182	1	0.7339	0.358442	1.00593	Yes
916.344	-0.0041407	0.000474419	1	0.8488	1	0.417017	No
917.394	-0.00727623	0.000467345	1	0.92	0.999883	0.452051	No
917.565	-0.00891493	0.000304604	1	0.92	0.663447	0.681287	No
919.684	-0.00387695	-0.000353219	1	0.9037	1	0.44399	No
921.379	0.00999669	0.000393939	1	0.7911	1	0.388669	No
922.323	0.0124532	0.00042164	1	0.7997	0.999628	0.39304	No
922.628	-0.0127964	-5.8e-05	1	0.7997	0.861338	0.456144	No
923.576	-0.00379404	0.000463908	1	0.8488	0.999645	0.417165	No
923.746	-0.00165625	0.000399392	1	0.8488	0.643699	0.647845	No
924.323	-0.0041407	0.000474419	1	0.92	0.987473	0.457732	No
924.725	-0.00165625	0.000399392	1	0.92	0.946842	0.477374	No
926.917	-0.00420906	-0.000338409	1	0.9037	1	0.44399	No
928.314	-0.00123738	0.00024415	1	0.7911	0.999995	0.388671	No
928.326	-0.0136754	6.38e-06	1	0.7911	0.274573	1.41554	Yes
929.533	-0.00894142	-0.000105177	1	0.7997	0.999943	0.392917	No
930.262	-0.0100463	0.000151095	1	0.8488	0.997291	0.41815	No
931.112	-0.0110521	4.32e-05	1	0.92	0.999211	0.452355	No
931.747	0.00999669	0.000393939	1	0.92	0.993923	0.454761	No
933.742	-0.00093401	0.000377757	1	0.9037	1	0.44399	No
940.455	-0.00918724	0.000269166	1	0.9037	1	0.44399	No
943.908	-0.0041407	0.000474419	1	0.7997	1	0.392894	No
945.349	-0.0042707	0.000478361	1	0.92	0.999997	0.451999	No
945.522	-0.0033896	0.000451642	1	0.92	0.670791	0.673828	No
948.611	-0.0137185	1.09e-05	1	0.7339	1	0.360566	No
949.647	-0.0100175	0.000154302	1	0.7911	0.999844	0.38873	No
953.328	-0.0112103	2.76e-05	1	1	1	0.491302	No
957.479	-0.00210881	-0.000250734	1	0.7997	1	0.392894	No
964.353	0.0139704	0.000437737	1	0.7997	1	0.392894	No
964.357	0.00521537	0.000499403	1	0.7997	0.25988	1.51183	Yes
967.286	-0.00971696	0.000196186	1	1	1	0.491302	No
967.326	-0.00181514	0.000404151	1	1	0.383904	1.27975	Yes
969.742	0.0124595	-0.000421017	1	0.7339	1	0.360566	No
972.355	-0.00944414	0.000330462	1	0.8488	1	0.417017	No
972.393	-0.00944414	0.000330462	1	0.8488	0.341468	1.22125	Yes
972.717	-0.00568035	-0.000246726	1	0.8488	0.822003	0.507318	No
974.75	-0.00518159	-0.000230714	1	1	1	0.491302	No
975.493	0.00868172	0.000389631	1	0.9037	0.997784	0.444975	No
980.794	-0.00530449	0.000677486	1	0.92	1	0.451998	No
988.667	-0.00822648	0.000389575	1	1	1	0.491302	No
988.719	-0.00679948	0.000479672	1	1	0.410784	1.19601	Yes
989.741	-0.0105613	-0.000383851	1	0.9037	0.999749	0.444101	No
992.298	-0.00141069	0.000392036	1	0.7997	1	0.392894	No
992.667	-0.0113686	1.24e-05	1	0.7997	0.919401	0.427337	No
995.5	-0.00691506	0.000476764	1	1	1	0.491302	No
995.51	-0.0044007	0.000482302	1	1	0.319292	1.53872	Yes
996.167	-0.00181514	0.000404151	1	0.9037	0.99043	0.44828	No
996.649	-0.00727623	0.000467345	1	0.9037	0.973987	0.455848	No
998	-0.00141069	0.000392036	1	0.7911	0.999992	0.388672	No
998.308	0.00791599	0.000405133	1	0.7911	0.863206	0.450262	No
1002.57	-0.00961677	0.00021019	1	1	1	0.491302	No
1005.3	-0.00093401	0.000377757	1	0.7911	1	0.388669	No
1008.78	-0.0142509	5.97e-05	1	0.92	1	0.451998	No
1012.53	-0.00671793	-0.000166742	1	0.7911	1	0.388669	No
1015.68	-0.00344737	0.000453395	1	0.92	1	0.451998	No
1017.88	0.00501324	0.000311988	1	0.9037	1	0.44399	No
1018.05	-0.00888361	-0.000104668	1	0.7339	0.623769	0.578045	No
1018.53	-0.00961677	0.00021019	1	0.7339	0.960828	0.375266	No
1019.78	-0.0142509	5.97e-05	1	0.7911	0.99998	0.388677	No
1020.25	-0.00560009	0.000484823	1	0.7997	0.966396	0.406556	No
1023.29	-0.00691506	0.000476764	1	1	1	0.491302	No
1026.27	-0.00165625	0.000399392	1	0.7911	1	0.388669	No
1026.36	-0.00826955	0.000384628	1	0.7911	0.43094	0.90191	No
1028.32	-0.00344737	0.000453395	1	0.8488	1	0.417017	No
1028.45	-0.011757	-2.47e-05	1	0.8488	0.537194	0.776288	No
1028.73	-0.00671793	-0.000166742	1	0.8488	0.802862	0.519413	No
1029.28	0.00484	0.000515986	1	0.92	0.984741	0.459002	No
1030.42	0.00791599	0.000405133	1	1	0.999955	0.491324	No
1030.93	-0.00249053	-0.000408812	1	1	0.981988	0.500314	No
1031.79	-0.00886728	-0.000377791	1	0.9037	0.999291	0.444304	No
1031.94	0.00419667	0.00024669	1	0.9037	0.59464	0.746652	No
1034.89	-0.00310071	0.000442881	1	0.7997	1	0.392894	No
1037.75	-0.00141069	0.000392036	1	1	1	0.491302	No
1039.49	-0.00516609	0.000893672	1	0.7339	1	0.360567	No
1040.67	0.00999669	0.000393939	1	0.7911	0.999961	0.388684	No
1041.43	-0.00652496	0.000484822	1	0.7997	0.99782	0.393752	No
1043.69	0.0109937	0.00040313	1	0.92	1	0.451998	No
1043.73	0.0112601	-0.00039821	1	0.92	0.361328	1.25093	Yes
1050.36	-0.00652496	0.000484822	1	0.92	1	0.451998	No
1051.45	-0.00386626	0.000466098	1	1	0.999923	0.49134	No
1052.66	0.00241352	0.000539796	1	0.9037	0.999975	0.444001	No
1054.32	0.000697829	0.000426352	1	0.7911	1	0.388669	No
1056.24	-0.00448446	0.000452876	1	0.8488	1	0.417017	No
1056.64	-0.00167069	0.000399825	1	0.8488	0.941466	0.442944	No
1063.3	-0.00652496	0.000484822	1	0.8488	1	0.417017	No
1063.41	-0.00161418	0.000572487	1	0.8488	0.500935	0.832477	No
1064.33	-0.00207515	0.000411938	1	0.92	0.999468	0.452238	No
1064.66	-0.00181514	0.000404151	1	0.92	0.902973	0.500566	No
1064.73	-0.00167069	0.000399825	1	0.92	0.41262	1.09543	Yes
1071.3	-0.00636601	0.000484823	1	0.92	1	0.451998	No
1071.33	-0.00826955	0.000384628	1	0.92	0.359806	1.25623	Yes
1071.77	-0.00809079	0.000577166	1	0.92	0.934669	0.483592	No
1072.61	-0.00210881	-0.000250734	1	1	0.999204	0.491693	No
1075.67	-0.0106495	8.39e-05	1	0.7911	1	0.388669	No
1077.77	-0.00600695	0.000698081	1	0.8488	1	0.417017	No
1078.56	0.00241352	0.000539796	1	0.92	0.998525	0.452666	No
1079.4	-0.00317293	0.000445071	1	1	0.999199	0.491696	No
1084.48	-0.00317293	0.000445071	1	0.8488	1	0.417017	No
1085.67	-0.0023496	0.000420157	1	0.92	0.99997	0.452012	No
1086.15	-0.00664588	-0.000172296	1	1	0.975434	0.503675	No
1086.81	-0.0018007	0.000403718	1	1	0.995627	0.49346	No
1086.99	0.00241352	0.000539796	1	1	0.699753	0.702108	No
1087.03	0.00241352	0.000539796	1	0.9037	0.32263	1.37616	Yes
1092.52	-0.00691506	0.000476764	1	0.92	1	0.451998	No
1095.58	0.0109937	0.00040313	1	0.7339	1	0.360566	No
1095.58	0.0109937	0.00040313	1	0.7339	0.237672	1.51707	Yes
