# Supplementary material for: Point-process modeling of secondary crashes
Source: PLoS One. 2023 Dec 13;18(12):e0295343. doi: 10.1371/journal.pone.0295343 (PMC10718442; doi:10.1371/journal.pone.0295343)
Supplement: S1 File — (ZIP) [file pone.0295343.s001.zip › Supplement material/Sinusoidal background/Daytona_beach_Sinusoidal.xlsx]

## Sheet: revent_Daytona_beach_2miles_3ye
tt	xx	yy	flag	bkgd	prob	lambd	Secondary crash
13.5882	-0.00963905	-0.0142933	1	0.898798	1	0.198582	No
24.1424	0.010556	0.0159658	1	0.822017	1	0.181618	No
43.2146	0.00971338	0.0085266	1	0.991775	1	0.219125	No
43.8319	0.00856657	0.00834616	1	0.957525	0.99193	0.213279	No
47.6951	0.00470376	0.00301816	1	0.807675	1	0.17845	No
52.2819	-0.00978306	-0.0141164	1	0.799296	1	0.176598	No
73.6854	0.00917955	0.00902299	1	0.759755	1	0.167862	No
77.3056	-0.0104878	-0.0153209	1	0.978404	1	0.216171	No
83.309	-0.0104878	-0.0153209	1	0.888261	1	0.196254	No
85.6375	-0.00594578	-0.0098283	1	0.964032	1	0.212995	No
93.1132	0.0102231	0.0116802	1	0.918143	1	0.202857	No
93.1451	0.0261137	0.0174159	1	0.91471	0.163136	1.23884	Yes
93.591	-0.00502145	-0.00871311	1	0.863846	0.908825	0.210008	No
94.8826	0.00373862	0.0022008	1	0.745233	0.999993	0.164655	No
95.5729	0.00971338	0.0085266	1	0.738185	0.995267	0.163872	No
99.625	-0.00502145	-0.00871311	1	0.962123	1	0.212574	No
100.49	0.0212682	0.0150829	1	0.873517	0.999403	0.193112	No
100.819	0.00200415	-0.000237954	1	0.835276	0.821088	0.22476	No
101.451	-0.00974041	-0.0144163	1	0.771738	0.991301	0.172006	No
101.507	-0.00974041	-0.0144163	1	0.767328	0.174562	0.971203	Yes
115.01	0.0102231	0.0116802	1	0.810002	1	0.178964	No
121.444	-0.00224832	-0.0053676	1	0.872243	1	0.192715	No
127.49	0.0228573	0.0158481	1	0.966695	1	0.213584	No
135.701	0.00774114	0.00663327	1	0.838089	1	0.185169	No
140.787	0.0227639	0.0160587	1	0.994642	1	0.219758	No
160.326	-0.000501161	-0.00325996	1	0.913279	1	0.201782	No
162.826	0.00950838	0.00834346	1	0.928588	1	0.205164	No
163.529	0.0228573	0.0158481	1	0.849257	0.996408	0.188313	No
163.533	0.0212682	0.0150829	1	0.848854	0.116957	1.60356	Yes
165.646	0.00484245	0.00318542	1	0.74826	1	0.165322	No
176.958	0.00887522	0.00777101	1	0.910641	1	0.201199	No
177.083	-0.00974041	-0.0144163	1	0.896687	0.345803	0.572915	No
177.406	-0.000501161	-0.00325996	1	0.85923	0.778452	0.243869	No
178.556	-0.00317272	-0.00648276	1	0.750421	0.999968	0.165805	No
183.552	0.000155197	-0.00246821	1	0.949495	1	0.209784	No
185.477	-0.00974041	-0.0144163	1	0.75389	1	0.166566	No
185.708	0.00898565	0.00882795	1	0.742343	0.583042	0.281309	No
192.546	0.0212682	0.0150829	1	0.748928	1	0.16547	No
192.726	-0.000501161	-0.00325996	1	0.740986	0.445015	0.367887	No
193.757	0.00975781	0.00856381	1	0.759412	0.999873	0.167808	No
198.715	-0.00981418	-0.0145057	1	0.81763	1	0.180649	No
205.441	-0.000501161	-0.00325996	1	0.846485	1	0.187024	No
212.514	0.00917955	0.00902299	1	0.835952	1	0.184697	No
218.549	0.00887522	0.00777101	1	0.94123	1	0.207957	No
219.152	-0.00978306	-0.0141164	1	0.875837	0.989752	0.195513	No
219.152	-0.00978306	-0.0141164	1	0.875837	0.116177	1.66564	Yes
219.164	-0.0105322	-0.0150215	1	0.87446	0.069519	2.77917	Yes
219.765	0.00190245	-0.000360617	1	0.806381	0.969008	0.183862	No
226.533	0.000155197	-0.00246821	1	0.829514	1	0.183275	No
233.524	-0.0104878	-0.0153209	1	0.828429	1	0.183035	No
238.26	0.00856657	0.00834616	1	0.99324	1	0.219449	No
241.415	-0.00974041	-0.0144163	1	0.748953	1	0.165475	No
241.472	0.00955145	0.00838211	1	0.746071	0.173944	0.947655	Yes
241.576	0.000155197	-0.00246821	1	0.741705	0.183988	0.890678	Yes
247.488	-0.00963905	-0.0142933	1	0.828366	1	0.183021	No
247.625	0.0215156	0.0152021	1	0.81325	0.354679	0.506602	No
254.753	0.00887522	0.00777101	1	0.797955	1	0.176302	No
255.512	0.0195039	0.0144869	1	0.742696	0.997776	0.164459	No
257.649	0.000506492	-0.00204446	1	0.865766	1	0.191284	No
258.399	-0.000501161	-0.00325996	1	0.946897	0.998089	0.20961	No
262.405	0.0126059	0.0106943	1	0.746612	1	0.164958	No
262.557	0.00869877	0.0075994	1	0.740391	0.36983	0.442321	No
269.788	-7.02e-05	-0.00238575	1	0.735267	1	0.162451	No
272.757	-0.00956532	-0.0142038	1	0.976916	1	0.215842	No
274.411	0.0228703	0.0158543	1	0.940092	1	0.207706	No
278.278	-0.00987537	-0.0142282	1	0.829397	1	0.183249	No
287.866	0.015778	0.0124217	1	0.979211	1	0.216349	No
288.778	-0.00502145	-0.00871311	1	0.89736	0.999656	0.198333	No
288.812	0.00971338	0.0085266	1	0.893489	0.163034	1.21085	Yes
298.644	0.0212682	0.0150829	1	0.772019	1	0.170572	No
300.625	-0.0104878	-0.0153209	1	0.973364	1	0.215057	No
301.635	0.00971338	0.0085266	1	0.988231	0.999893	0.218366	No
305.333	-0.00963905	-0.0142933	1	0.751584	1	0.166057	No
307.533	0.000155197	-0.00246821	1	0.968367	1	0.213953	No
313.323	0.00887522	0.00777101	1	0.845224	1	0.186746	No
321.292	-0.0113829	-0.0164041	1	0.95227	1	0.210397	No
321.347	0.00961605	0.00844009	1	0.956977	0.20887	1.01229	Yes
323.626	-0.00987537	-0.0142282	1	0.90396	1	0.199723	No
323.661	-0.00247879	-0.00528772	1	0.900065	0.165088	1.20459	Yes
328.528	0.0240947	0.0164438	1	0.971888	1	0.214731	No
328.785	0.00971338	0.0085266	1	0.986001	0.710961	0.306415	No
330.746	-0.00978306	-0.0141164	1	0.888281	1	0.196259	No
331.594	0.00971338	0.0085266	1	0.793423	0.999211	0.175439	No
331.626	-0.00594578	-0.0098283	1	0.790267	0.145068	1.2036	Yes
331.951	0.015778	0.0124217	1	0.762769	0.702005	0.240066	No
332.485	-0.00974041	-0.0144163	1	0.737239	0.972979	0.167411	No
332.51	0.0227639	0.0160587	1	0.736731	0.126699	1.28474	Yes
332.768	0.0228573	0.0158481	1	0.735311	0.513687	0.316265	No
349.674	0.00829419	0.00797024	1	0.983499	1	0.217296	No
359.5	0.0126059	0.0106943	1	0.795291	1	0.175713	No
360.459	0.000155197	-0.00246821	1	0.736303	0.999748	0.162722	No
360.479	0.00068214	-0.00183258	1	0.735992	0.121151	1.34222	Yes
360.489	0.000155197	-0.00246821	1	0.735856	0.0638801	2.54511	Yes
363.694	-0.0104878	-0.0153209	1	0.986135	1	0.217879	No
363.795	-0.0104878	-0.0153209	1	0.989908	0.309089	0.707604	No
373.803	-0.00186031	-0.00489952	1	0.765463	1	0.169123	No
379.504	-0.00936267	-0.013958	1	0.900907	1	0.199049	No
382.799	0.00882348	0.0086423	1	0.807702	1	0.178455	No
383.403	-0.00883756	-0.0133208	1	0.876336	0.989835	0.195608	No
386.487	-0.00936267	-0.013958	1	0.900759	1	0.199016	No
386.676	0.0216066	0.0152459	1	0.879098	0.510297	0.380621	No
391.208	0.00916405	0.00803438	1	0.960854	1	0.212293	No
391.231	-0.000113087	-0.00279183	1	0.962645	0.156737	1.35698	Yes
391.308	-0.000501365	-0.0032602	1	0.96831	0.158706	1.34803	Yes
391.337	-0.00936267	-0.013958	1	0.970345	0.101726	2.10752	Yes
391.389	0.00916405	0.00803438	1	0.973799	0.101575	2.11818	Yes
392.711	-0.00936267	-0.013958	1	0.971493	0.999992	0.214646	No
393.517	0.00856685	0.00834652	1	0.895187	0.998898	0.198003	No
401.854	0.00205948	-0.000171207	1	0.756632	1	0.167172	No
409.773	0.00435064	0.00293774	1	0.739319	1	0.163347	No
415.479	-0.000113087	-0.00279183	1	0.783083	1	0.173016	No
417.573	0.00882348	0.0086423	1	0.794248	1	0.175483	No
420.587	-0.00937685	-0.0136245	1	0.974712	1	0.215355	No
426.801	0.0117169	0.0107703	1	0.994004	1	0.219618	No
430.539	-0.00473522	-0.00836779	1	0.735628	1	0.162531	No
431.793	0.00882348	0.0086423	1	0.821189	0.999991	0.181437	No
435.483	0.000589521	-0.00194431	1	0.886315	1	0.195825	No
442.987	0.0112744	0.00977217	1	0.825856	1	0.182466	No
443.574	0.00916405	0.00803438	1	0.768666	0.986146	0.172217	No
443.654	-0.00940456	-0.013658	1	0.762646	0.215074	0.783455	No
444.681	0.00916405	0.00803438	1	0.739371	0.999831	0.163386	No
446.511	0.00916405	0.00803438	1	0.90788	1	0.200589	No
448.601	0.00437085	0.00261664	1	0.968807	1	0.21405	No
448.934	-0.00974038	-0.0144162	1	0.941044	0.84404	0.246335	No
449.122	0.0212679	0.0150828	1	0.922256	0.512032	0.397954	No
451.042	0.010202	0.0089359	1	0.740758	1	0.163665	No
455.472	0.00916405	0.00803438	1	0.976063	1	0.215654	No
463.595	0.00913173	0.00800537	1	0.864506	1	0.191006	No
469.425	0.0212679	0.0150828	1	0.976616	1	0.215776	No
477.439	0.00916405	0.00803438	1	0.878391	1	0.194074	No
478.434	0.0217238	0.0153023	1	0.772432	0.999838	0.170691	No
479.654	0.00916405	0.00803438	1	0.74159	0.999986	0.163851	No
483.945	0.015114	0.0121011	1	0.930804	1	0.205654	No
485.465	0.00916405	0.00803438	1	0.768479	0.999999	0.16979	No
486.604	0.0217238	0.0153023	1	0.740487	0.999965	0.163611	No
493.564	0.0217238	0.0153023	1	0.739784	1	0.16345	No
500.576	0.0217238	0.0153023	1	0.74079	1	0.163672	No
502.439	0.00916405	0.00803438	1	0.916301	1	0.20245	No
506.365	0.000413868	-0.00215619	1	0.771999	1	0.170567	No
513.611	0.0212679	0.0150828	1	0.75316	1	0.166405	No
514.443	0.015114	0.0121011	1	0.737961	0.99899	0.163212	No
514.635	0.00887528	0.00777106	1	0.744612	0.478267	0.343984	No
515.194	0.00909797	0.00894128	1	0.783122	0.97916	0.176707	No
515.938	0.00882348	0.0086423	1	0.863445	0.997734	0.191205	No
522.91	-0.000113087	-0.00279183	1	0.862381	1	0.190536	No
527.701	0.00887528	0.00777106	1	0.746334	1	0.164897	No
527.701	0.00916405	0.00803438	1	0.746334	0.100853	1.63503	Yes
530.814	0.00887528	0.00777106	1	0.959195	1	0.211927	No
531.25	-0.00940456	-0.013658	1	0.986302	0.945798	0.230404	No
532.115	-0.00940456	-0.013658	1	0.984213	0.999465	0.217571	No
540.354	0.00450954	0.00278391	1	0.868654	1	0.191922	No
540.482	0.010202	0.0089359	1	0.853719	0.341578	0.55221	No
540.674	0.00916405	0.00803438	1	0.831578	0.450808	0.407559	No
544.251	-0.000113087	-0.00279183	1	0.908083	1	0.200634	No
545.89	-0.00974038	-0.0144162	1	0.991212	1	0.219001	No
546.84	-0.00974038	-0.0144162	1	0.924315	0.999778	0.204266	No
558.99	0.00887528	0.00777106	1	0.976835	1	0.215824	No
563.673	0.0217238	0.0153023	1	0.753392	1	0.166456	No
565.592	0.0204212	0.0146751	1	0.948199	1	0.209497	No
568	0.0249804	0.0168702	1	0.900877	1	0.199042	No
571.001	-0.0102386	-0.0150193	1	0.779285	1	0.172177	No
576.5	0.00916405	0.00803438	1	0.749907	1	0.165686	No
578.585	0.0249804	0.0168702	1	0.841965	1	0.186026	No
579.175	-0.00936267	-0.013958	1	0.909957	0.988619	0.203363	No
583.119	-0.00936267	-0.013958	1	0.775355	1	0.171309	No
589.054	0.0217238	0.0153023	1	0.888326	1	0.196269	No
590.451	0.0184705	0.0137279	1	0.750524	0.999998	0.165823	No
607.229	0.0217238	0.0153023	1	0.923774	1	0.204101	No
607.234	0.0212679	0.0150828	1	0.924281	0.127773	1.59824	Yes
611.49	0.0081695	0.00708466	1	0.745717	1	0.16476	No
612.424	0.00450954	0.00278391	1	0.746963	0.999676	0.165089	No
613.678	0.00916405	0.00803438	1	0.863741	0.999991	0.190839	No
627.721	0.0217238	0.0153023	1	0.873064	1	0.192897	No
654.722	0.00925352	0.00909322	1	0.774557	1	0.171132	No
661.097	0.0212679	0.0150828	1	0.739226	1	0.163326	No
683.433	0.00856685	0.00834652	1	0.856843	1	0.189313	No
696.597	0.00916405	0.00803438	1	0.773421	1	0.170881	No
696.686	0.00887528	0.00777106	1	0.781149	0.238174	0.724632	No
721.448	0.0217238	0.0153023	1	0.916408	1	0.202473	No
722.565	-0.000113087	-0.00279183	1	0.791763	0.999958	0.174941	No
722.652	0.009261	0.0081214	1	0.783541	0.234614	0.737882	No
724.118	-0.000640035	-0.00342748	1	0.746607	0.999999	0.164957	No
726.89	0.0203773	0.0149079	1	0.991826	1	0.219136	No
731.632	0.0083667	0.00727645	1	0.78471	1	0.173376	No
732.521	0.0212679	0.0150828	1	0.882406	0.999547	0.195049	No
737.085	-0.00922909	-0.0134455	1	0.749094	1	0.165507	No
746.583	0.0217238	0.0153023	1	0.893899	1	0.1975	No
746.583	0.0214763	0.0151832	1	0.893899	0.118432	1.66763	Yes
746.622	0.015114	0.0121011	1	0.898238	0.0929561	2.13497	Yes
746.896	-0.00936267	-0.013958	1	0.927943	0.547063	0.374768	No
759.542	0.0152182	0.0121514	1	0.783287	1	0.173061	No
786.505	0.00887528	0.00777106	1	0.735041	1	0.162402	No
786.837	0.0184705	0.0137279	1	0.741763	0.80775	0.202893	No
787.624	0.0204212	0.0146751	1	0.798308	0.998431	0.176657	No
799.603	0.0241858	0.0164877	1	0.770092	1	0.170146	No
800.406	0.0212679	0.0150828	1	0.735058	0.998606	0.162632	No
800.431	0.0217238	0.0153023	1	0.735004	0.125924	1.28961	Yes
801.174	0.00750385	0.00687811	1	0.76236	0.995453	0.169207	No
803.054	-0.000113087	-0.00279183	1	0.956652	1	0.211365	No
805.942	-6.06e-05	-0.00237422	1	0.834071	1	0.184281	No
808.602	0.0183665	0.0136772	1	0.801807	1	0.177153	No
815.558	0.00916405	0.00803438	1	0.79926	1	0.17659	No
824.593	0.00986139	0.00965282	1	0.990864	1	0.218924	No
828.475	0.0212679	0.0150828	1	0.73564	1	0.162534	No
841.436	0.015114	0.0121011	1	0.774627	1	0.171148	No
844.452	0.0212679	0.0150828	1	0.908531	1	0.200733	No
871.805	0.0079542	0.00748287	1	0.842521	1	0.186149	No
875.721	0.0212679	0.0150828	1	0.838028	1	0.185156	No
879.506	0.0217238	0.0153023	1	0.92437	1	0.204232	No
880.612	0.0214763	0.0151832	1	0.994339	0.999963	0.2197	No
885.344	0.00916405	0.00803438	1	0.79648	1	0.175976	No
887.226	-0.00905361	-0.013233	1	0.98308	1	0.217204	No
887.331	0.0230264	0.0159295	1	0.987652	0.31676	0.688893	No
887.819	-0.000113087	-0.00279183	1	0.99433	0.959267	0.229018	No
889.251	-0.000113087	-0.00279183	1	0.888258	0.999999	0.196254	No
891.585	0.0214763	0.0151832	1	0.742879	1	0.164133	No
893.557	-0.000640035	-0.00342748	1	0.93334	1	0.206214	No
898.556	0.0212679	0.0150828	1	0.742437	1	0.164036	No
899.448	0.0217238	0.0153023	1	0.811069	0.999525	0.179285	No
904.562	0.0212679	0.0150828	1	0.753301	1	0.166436	No
907.396	0.00760781	0.00648064	1	0.920626	1	0.203405	No
916.538	0.0222188	0.0155407	1	0.954099	1	0.210801	No
917.203	-0.000640035	-0.00342748	1	0.885165	0.994854	0.196582	No
919.233	0.00173721	-0.00020924	1	0.735646	1	0.162535	No
924.043	0.015114	0.0121011	1	0.901339	1	0.199144	No
931.635	0.0085639	0.00746824	1	0.830747	1	0.183547	No
932.531	0.0214763	0.0151832	1	0.750784	0.999506	0.165962	No
947.49	0.0212288	0.015064	1	0.745172	1	0.16464	No
951.604	-0.000282986	-0.00264206	1	0.939584	1	0.207594	No
955.662	0.0150967	0.0123595	1	0.851923	1	0.188226	No
956.396	0.00809685	0.007014	1	0.934039	0.997676	0.206849	No
961.59	0.0214763	0.0151832	1	0.752344	1	0.166225	No
970.531	0.0017359	-0.00056151	1	0.950205	1	0.20994	No
970.638	0.00931486	0.00816975	1	0.959302	0.318677	0.665095	No
974.489	0.0217238	0.0153023	1	0.747115	1	0.165069	No
1004.83	-0.00936267	-0.013958	1	0.886441	1	0.195852	No
1008.61	0.0089857	0.00882801	1	0.811135	1	0.179214	No
1043.31	0.0217238	0.0153023	1	0.834093	1	0.184286	No
1045.9	-0.00844141	-0.0128402	1	0.794952	1	0.175639	No
1057.44	-0.000501365	-0.0032602	1	0.815359	1	0.180147	No
1059.4	0.0212679	0.0150828	1	0.75669	1	0.167185	No
1084.21	0.015114	0.0121011	1	0.942994	1	0.208347	No
