# Supplementary material for: Point-process modeling of secondary crashes
Source: PLoS One. 2023 Dec 13;18(12):e0295343. doi: 10.1371/journal.pone.0295343 (PMC10718442; doi:10.1371/journal.pone.0295343)
Supplement: S1 File — (ZIP) [file pone.0295343.s001.zip › Supplement material/Sinusoidal background/Kissimmee_Sinusoidal.xlsx]

## Sheet: revent_Kissimmee_2miles_3years_
tt	xx	yy	flag	bkgd	prob	lambd	Secondary crash
10.2431	-0.00149012	-0.00163583	1	0.815098	1	0.169655	No
24.1201	0.00264394	0.00423003	1	0.82448	1	0.171608	No
36.6979	-0.00270207	-0.00266082	1	0.969163	1	0.201722	No
56.8354	-0.00576699	-0.00679734	1	0.994537	1	0.207004	No
59.25	-0.00815342	-0.00920968	1	0.80064	1	0.166646	No
63.7139	-0.00149012	-0.00163583	1	0.99297	1	0.206677	No
70.2278	-0.00381684	-0.00441889	1	0.972466	1	0.20241	No
78.4854	-0.00149012	-0.00163583	1	0.975757	1	0.203095	No
91.4965	-0.00149012	-0.00163583	1	0.988987	1	0.205848	No
94.0181	-0.00252475	-0.00244902	1	0.815185	1	0.169673	No
99.0243	-0.00252475	-0.00244902	1	0.992746	1	0.206631	No
99.5278	-0.00928036	-0.0110262	1	0.969303	0.999044	0.201944	No
108.213	-0.0017688	-0.00154607	1	0.791328	1	0.164708	No
126.865	-0.00918699	-0.0109152	1	0.994214	1	0.206936	No
130.435	0.00337126	0.00374136	1	0.737136	1	0.153428	No
134.705	-0.00317554	-0.00364997	1	0.947523	1	0.197218	No
134.71	-0.00467013	-0.0050343	1	0.947083	0.217204	0.907562	Yes
135.083	-0.0017688	-0.00154607	1	0.909224	0.98362	0.192398	No
138.927	-0.00928036	-0.0110262	1	0.861187	1	0.179248	No
144.608	-0.00639746	-0.00711528	1	0.743834	1	0.154822	No
145.891	0.00107276	0.00132439	1	0.85915	1	0.178824	No
148.684	0.00415573	0.00618648	1	0.946019	1	0.196905	No
155.778	0.00568268	0.00640219	1	0.935266	1	0.194667	No
192.908	-0.00797967	-0.00899464	1	0.736288	1	0.153252	No
195.419	0.00499322	0.00557913	1	0.932693	1	0.194131	No
208.731	-0.00252475	-0.00244902	1	0.860053	1	0.179012	No
211.565	-0.00252475	-0.00244902	1	0.941487	1	0.195962	No
212.681	0.00337126	0.00374136	1	0.817342	1	0.170122	No
216.798	0.00210075	0.00347388	1	0.969935	1	0.201883	No
222.455	-0.0017688	-0.00154607	1	0.832516	1	0.17328	No
224.533	-0.00763216	-0.00856457	1	0.994855	1	0.20707	No
227.118	0.00337126	0.00374136	1	0.771497	1	0.16058	No
235.633	-0.00500445	-0.00543707	1	0.758632	1	0.157902	No
237.741	-0.00345512	-0.0035666	1	0.969873	1	0.20187	No
270.07	0.00592206	0.00671226	1	0.737332	1	0.153469	No
270.378	-0.00881568	-0.0104692	1	0.748931	0.970121	0.160684	No
274.754	0.00806426	0.00964029	1	0.904295	1	0.188221	No
284.52	-0.00723095	-0.00854225	1	0.759828	1	0.158151	No
285.741	0.00195646	0.00327303	1	0.885233	1	0.184253	No
289.83	0.00439192	0.00648238	1	0.781781	1	0.162721	No
290.49	0.00337126	0.00374136	1	0.740148	0.999904	0.15407	No
294.438	0.00128588	0.00232273	1	0.993917	1	0.206875	No
295.706	-0.000202462	0.000347384	1	0.903464	1	0.188048	No
296.269	0.00212621	0.00350933	1	0.838266	0.999591	0.174549	No
297.328	0.00311142	0.00346814	1	0.745835	1	0.155239	No
308.61	-0.00345512	-0.0035666	1	0.98849	1	0.205745	No
313.824	-0.00137331	-0.00199263	1	0.903236	1	0.188	No
313.951	-0.00363134	-0.00377948	1	0.917166	0.667836	0.285848	No
327.781	0.000698724	0.00150758	1	0.902521	1	0.187851	No
328.794	-0.0091177	-0.0103937	1	0.986413	1	0.205313	No
332.212	-0.00252475	-0.00244902	1	0.74688	1	0.155456	No
339.345	-0.00381684	-0.00441889	1	0.740603	1	0.15415	No
342.804	0.00210075	0.00347388	1	0.988272	1	0.2057	No
353.774	0.00195646	0.00327303	1	0.736018	1	0.153195	No
355.413	-0.00789433	-0.00934889	1	0.868825	1	0.180838	No
362.686	-0.00610595	-0.00721355	1	0.902406	1	0.187827	No
372.427	0.00439175	0.00648216	1	0.91153	1	0.189726	No
372.479	0.0078633	0.00935564	1	0.90579	0.366088	0.514991	No
376.212	-0.00176847	-0.00154568	1	0.851843	1	0.177303	No
379.531	-0.00409477	-0.00433931	1	0.897852	1	0.186879	No
397.007	-0.0043926	-0.00510981	1	0.834691	1	0.173733	No
400.689	-0.00345494	-0.00356638	1	0.873205	1	0.181749	No
400.84	7.95e-05	0.000247709	1	0.855506	0.736729	0.241697	No
401.727	0.00721374	0.00844615	1	0.765535	0.999998	0.159339	No
407.784	0.00195668	0.00327333	1	0.859894	1	0.178979	No
411.146	-0.00368662	-0.00426275	1	0.855041	1	0.177969	No
412.713	-0.00819886	-0.00926593	1	0.991371	1	0.206345	No
418.702	0.00591319	0.00670077	1	0.920461	1	0.191585	No
423.64	-0.00345494	-0.00356638	1	0.736935	1	0.153386	No
423.728	-0.00739841	-0.00786741	1	0.73911	0.460636	0.333971	No
423.799	0.00557151	0.00782554	1	0.741406	0.340226	0.453572	Yes
426.153	-0.00797952	-0.00899446	1	0.96379	1	0.200604	No
432.629	-0.00594106	-0.00701108	1	0.916671	1	0.190797	No
435.731	-0.00508213	-0.00508253	1	0.85741	1	0.178462	No
435.788	0.00820291	0.0105787	1	0.850691	0.372778	0.474984	No
440.816	-0.00850136	-0.00963847	1	0.994614	1	0.20702	No
441.621	-0.00176847	-0.00154568	1	0.968705	0.999993	0.201628	No
447.705	-0.00553348	-0.0060744	1	0.993334	1	0.206753	No
448.788	0.000699028	0.001508	1	0.954189	1	0.198606	No
455.353	0.00524845	0.00587638	1	0.982637	1	0.204527	No
456.398	0.00264416	0.00423032	1	0.889617	1	0.185166	No
459.243	-0.00176847	-0.00154568	1	0.774364	1	0.161177	No
466.915	-0.00519891	-0.00609982	1	0.845536	1	0.17599	No
470.695	0.00936699	0.0113649	1	0.850649	1	0.177055	No
482.194	0.00337138	0.00374149	1	0.976755	1	0.203302	No
484.688	-0.00176847	-0.00154568	1	0.847117	1	0.17632	No
489.723	-0.00766149	-0.00819508	1	0.994879	1	0.207075	No
498.896	-0.00918735	-0.0109156	1	0.819387	1	0.170548	No
504.562	-0.00386318	-0.00447445	1	0.960463	1	0.199912	No
512.76	0.00936699	0.0113649	1	0.830293	1	0.172818	No
512.91	-0.00911738	-0.0103933	1	0.813747	0.722345	0.234478	No
513.726	-0.000202016	0.000347954	1	0.746898	0.999992	0.155461	No
518.694	-0.00455841	-0.0048994	1	0.945963	1	0.196893	No
518.74	0.000954083	0.0018621	1	0.941765	0.348773	0.562027	No
518.744	-0.00572852	-0.00630937	1	0.941305	0.157468	1.24421	Yes
520.205	0.00307152	0.00342618	1	0.782544	1	0.162879	No
521.151	-0.00581993	-0.00595767	1	0.735069	0.999999	0.152998	No
523.743	-0.00508213	-0.00508253	1	0.951679	1	0.198083	No
542.775	0.00439175	0.00648216	1	0.756249	1	0.157406	No
546.736	7.6e-05	0.000702873	1	0.934883	1	0.194587	No
548.747	0.00264416	0.00423032	1	0.741971	1	0.154434	No
549.894	-0.00705577	-0.00832925	1	0.76592	1	0.159419	No
553.706	0.00333619	0.00348928	1	0.936051	1	0.19483	No
557.771	0.00414677	0.00617525	1	0.857065	1	0.17839	No
558.337	-0.00928072	-0.0110266	1	0.921346	0.99964	0.191839	No
568.66	-0.000202016	0.000347954	1	0.824829	1	0.171681	No
581.788	-0.00766149	-0.00819508	1	0.920045	1	0.191499	No
592.754	0.00800263	0.010368	1	0.86604	1	0.180258	No
593.719	-0.00409477	-0.00433931	1	0.964874	1	0.20083	No
599.526	-0.00149022	-0.00163596	1	0.841622	1	0.175176	No
602.656	0.00439175	0.00648216	1	0.927884	1	0.19313	No
607.751	-0.00432702	-0.00748609	1	0.969868	1	0.201869	No
610.285	-0.00918735	-0.0109156	1	0.85493	1	0.177946	No
618.948	0.00337138	0.00374149	1	0.735027	1	0.152989	No
619.113	-0.00137312	-0.00199241	1	0.736856	0.751837	0.203993	No
620.031	0.000872596	0.0011139	1	0.794261	0.999999	0.165318	No
630.737	-0.00508213	-0.00508253	1	0.911345	1	0.189688	No
631.903	0.00107249	0.00132411	1	0.78283	1	0.162939	No
639.846	-0.00259421	-0.00204477	1	0.735029	1	0.152989	No
643.74	0.00369228	0.00560774	1	0.987481	1	0.205535	No
644.667	-0.00910986	-0.011203	1	0.914982	0.999999	0.190445	No
646.683	-0.00619584	-0.00553791	1	0.736468	1	0.153289	No
650.771	-0.00623934	-0.00692478	1	0.9854	1	0.205102	No
651.729	0.0063566	0.00727513	1	0.906088	0.999999	0.188594	No
652.689	-0.00588641	-0.00649959	1	0.79792	0.999999	0.16608	No
655.974	-0.00499808	-0.00498283	1	0.910486	1	0.189509	No
666.681	-0.000202016	0.000347954	1	0.795034	1	0.165479	No
666.784	-0.00409477	-0.00433931	1	0.785148	0.538476	0.303488	No
668.683	-0.00484618	-0.0052464	1	0.774429	1	0.16119	No
671.625	-0.00928072	-0.0110266	1	0.988964	1	0.205844	No
673.979	-0.00785389	-0.00723523	1	0.767002	1	0.159644	No
674.765	-0.00149022	-0.00163596	1	0.735006	0.999988	0.152986	No
682.787	-0.00345494	-0.00356638	1	0.786944	1	0.163795	No
695.017	0.00337138	0.00374149	1	0.760118	1	0.158212	No
696.505	-0.00606287	-0.00671219	1	0.766129	1	0.159463	No
696.82	-0.00641643	-0.00713683	1	0.793713	0.974734	0.169486	No
696.847	-0.00176847	-0.00154568	1	0.796315	0.248526	0.666915	Yes
702.841	-0.00815317	-0.00920937	1	0.73603	1	0.153198	No
704.74	-0.00745856	-0.00834972	1	0.898911	1	0.1871	No
705.917	0.00264416	0.00423032	1	0.991038	1	0.206275	No
708.736	-0.00553348	-0.0060744	1	0.779359	1	0.162216	No
715.642	-0.00735803	-0.0082253	1	0.786157	1	0.163631	No
717.457	-0.00736717	-0.00823661	1	0.766749	1	0.159592	No
718.743	-0.00609788	-0.00629185	1	0.9035	1	0.188055	No
720.333	-0.00768863	-0.00822904	1	0.993316	1	0.20675	No
722.75	-0.00518741	-0.00499009	1	0.77494	1	0.161297	No
725.625	-0.00176847	-0.00154568	1	0.892256	1	0.185715	No
734.757	-0.00508213	-0.00508253	1	0.974024	1	0.202734	No
750.312	-0.00508594	-0.00642695	1	0.809766	1	0.168545	No
753.344	-0.00744833	-0.00929522	1	0.868297	1	0.180728	No
771.714	-0.00472544	-0.00510094	1	0.767289	1	0.159704	No
777.668	0.000986412	0.0025644	1	0.8746	1	0.18204	No
782	-0.00594106	-0.00701108	1	0.947071	1	0.197124	No
784.698	0.00115995	0.00281227	1	0.868928	1	0.180859	No
784.724	-0.00176847	-0.00154568	1	0.865841	0.265566	0.678613	Yes
789.806	-0.00345494	-0.00356638	1	0.993622	1	0.206813	No
790.747	-0.00623934	-0.00692478	1	0.964334	0.999999	0.200717	No
793.491	-0.00176847	-0.00154568	1	0.735057	1	0.152995	No
796.467	-0.00381672	-0.00441874	1	0.982952	1	0.204592	No
800.622	-0.00176847	-0.00154568	1	0.736741	1	0.153346	No
801.841	-0.00484618	-0.0052464	1	0.825412	1	0.171802	No
804.701	0.00369228	0.00560774	1	0.964918	1	0.200839	No
806.988	-0.00468829	-0.00505618	1	0.744728	1	0.155008	No
811.698	-0.000202016	0.000347954	1	0.96377	1	0.2006	No
811.733	-0.000202016	0.000347954	1	0.961081	0.315256	0.634532	Yes
812.646	-0.00719352	-0.00802169	1	0.866279	0.999998	0.180308	No
819.594	-0.00508594	-0.00642695	1	0.870104	1	0.181104	No
828.375	0.00124285	0.00293011	1	0.735006	1	0.152985	No
831.726	0.000928564	0.00248178	1	0.994115	1	0.206916	No
855.76	-0.00484618	-0.0052464	1	0.749489	1	0.155999	No
857.708	-0.00641643	-0.00713683	1	0.827292	1	0.172193	No
862.121	-0.00815921	-0.0101333	1	0.79868	1	0.166238	No
862.816	-0.00345494	-0.00356638	1	0.745764	0.999947	0.155232	No
887.78	0.00414677	0.00617525	1	0.994712	1	0.20704	No
893.987	-0.00484618	-0.0052464	1	0.970062	1	0.201909	No
897.721	-0.00577323	-0.00590229	1	0.745845	1	0.155241	No
904.673	-0.00815317	-0.00920937	1	0.747254	1	0.155534	No
907.578	-0.00464915	-0.00542481	1	0.939036	1	0.195452	No
918.694	-0.00471615	-0.00508975	1	0.7445	1	0.154961	No
942.702	-0.00484618	-0.0052464	1	0.958424	1	0.199487	No
942.715	-0.00484618	-0.0052464	1	0.959491	0.24383	0.819052	Yes
968.111	-0.00559289	-0.00658357	1	0.735758	1	0.153141	No
972.448	0.000699028	0.001508	1	0.94887	1	0.197498	No
972.881	-0.00928072	-0.0110266	1	0.904887	0.996719	0.188964	No
973.979	-0.00438343	-0.00509856	1	0.783571	1	0.163093	No
975.479	-0.00754082	-0.00845152	1	0.748289	1	0.155749	No
976.404	-0.00559289	-0.00658357	1	0.8288	0.999999	0.172507	No
977.707	-0.00476259	-0.00514569	1	0.966044	1	0.201073	No
994.889	0.00427575	0.00474193	1	0.786731	1	0.163751	No
1012.72	-0.00278989	-0.00227778	1	0.973191	1	0.202561	No
1013.97	0.00592206	0.00671226	1	0.976513	1	0.203252	No
1023.68	-0.00477188	-0.00515688	1	0.736422	1	0.153279	No
1024.8	-0.00572852	-0.00630937	1	0.780621	1	0.162479	No
1024.94	-0.0044935	-0.00482099	1	0.793269	0.666079	0.247886	No
1027.72	-0.00484618	-0.0052464	1	0.987019	1	0.205439	No
1029.73	0.00449155	0.00660719	1	0.792723	1	0.164998	No
1046.74	0.000524521	0.00127532	1	0.889594	1	0.185161	No
1048.92	0.000699028	0.001508	1	0.973995	1	0.202728	No
1055.29	0.00242862	0.00459727	1	0.99495	1	0.20709	No
1056.88	0.00524845	0.00587638	1	0.879927	1	0.183149	No
1060.7	-0.00623934	-0.00692478	1	0.88886	1	0.185008	No
1074.85	-0.00176847	-0.00154568	1	0.909816	1	0.18937	No
1077.67	-0.00537558	-0.00588418	1	0.897037	1	0.18671	No
1079.44	0.00806422	0.00964023	1	0.738399	1	0.153691	No
1079.78	-0.00855653	-0.00970607	1	0.735386	0.981801	0.155901	No
1086.78	0.00535075	0.00815946	1	0.735635	1	0.153116	No
1089.81	0.00707506	0.010373	1	0.988392	1	0.205725	No
