# Supplementary material for: Point-process modeling of secondary crashes
Source: PLoS One. 2023 Dec 13;18(12):e0295343. doi: 10.1371/journal.pone.0295343 (PMC10718442; doi:10.1371/journal.pone.0295343)
Supplement: S1 File — (ZIP) [file pone.0295343.s001.zip › Supplement material/Sinusoidal background/Orlando_Sinusoidal.xlsx]

## Sheet: revent_Orlando_2miles_3years_we
tt	xx	yy	flag	bkgd	prob	lambd	Secondary crash
9.46319	-0.00310166	0.00488698	1	0.904398	1	0.430774	No
11.0535	-0.0037121	0.00569037	1	0.747798	1	0.356184	No
11.2146	-0.00472786	0.00708962	1	0.740901	0.589351	0.598792	No
11.2222	-0.00437458	0.00645707	1	0.740637	0.0893707	3.9473	Yes
11.2292	-0.00459495	0.00645658	1	0.740403	0.0506385	6.96429	Yes
11.2361	-0.00459495	0.00645658	1	0.740174	0.0365568	9.64395	Yes
11.4167	-0.00194196	0.00395357	1	0.735944	0.367898	0.952812	No
14.7396	-0.00437458	0.00645707	1	0.990237	1	0.47166	No
15.0972	-0.00426745	0.00630141	1	0.994835	0.982215	0.48243	No
15.2736	0.000531152	0.00134453	1	0.992169	0.713395	0.662438	No
15.7465	-0.000546876	0.00235706	1	0.969682	0.997284	0.463127	No
17.8819	-0.00215536	0.00396702	1	0.756618	1	0.360385	No
19.375	-0.00376266	0.00574234	1	0.770659	1	0.367072	No
23.2847	-0.00288644	0.00487501	1	0.919771	1	0.438096	No
24.1111	-0.00345231	0.00521171	1	0.825485	0.999993	0.393189	No
27.4653	0.00449763	-0.00518326	1	0.889042	1	0.42346	No
27.7917	-0.000305537	0.00236847	1	0.925003	0.967864	0.455217	No
28.6424	0.00451874	-0.00739472	1	0.988177	0.999996	0.470681	No
32.5299	0.00451188	-0.00665316	1	0.735065	1	0.350119	No
34.7257	0.00435177	-0.00555259	1	0.920042	1	0.438225	No
37.5972	-0.00393197	0.00565381	1	0.880565	1	0.419422	No
44.5	0.00427395	-0.00305095	1	0.889642	1	0.423745	No
44.5694	0.0014868	0.000634727	1	0.881621	0.2631	1.59607	No
44.5944	-0.00204609	0.00405449	1	0.878716	0.113179	3.69803	Yes
44.6042	0.0014868	0.000634727	1	0.877584	0.064741	6.45653	Yes
46.666	-0.00126222	0.00327941	1	0.737288	1	0.351177	No
47.9931	0.00371639	-0.00179193	1	0.840634	1	0.400402	No
48.1181	-0.0037121	0.00569037	1	0.855123	0.472056	0.862829	No
51.7778	-0.000815149	0.00327086	1	0.855115	1	0.4073	No
52.5486	0.00451752	-0.00733658	1	0.774515	0.99998	0.368917	No
55.6972	0.000213753	0.0018631	1	0.922948	1	0.439609	No
61.2701	-0.00298848	0.00446981	1	0.771243	1	0.367351	No
61.4201	0.00481825	-0.00731594	1	0.784217	0.556851	0.67079	No
62.2375	-0.000358185	0.00241835	1	0.873455	0.999991	0.416039	No
69.3715	-0.00275163	0.00417412	1	0.891148	1	0.424463	No
70.559	-0.00417452	0.00590336	1	0.989212	1	0.471172	No
71.8292	0.00451129	-0.00656591	1	0.951421	1	0.453171	No
72.4826	0.00371639	-0.00179193	1	0.883021	0.999869	0.420647	No
72.9354	0.00450756	-0.00601334	1	0.830522	0.995745	0.397276	No
85.5708	-0.000358185	0.00241835	1	0.968904	1	0.461499	No
85.7451	-0.00224393	0.00424625	1	0.955422	0.698644	0.651372	No
90.3958	-0.00399255	0.00571653	1	0.900281	1	0.428813	No
90.409	-0.0021022	0.00331641	1	0.901764	0.122633	3.50247	Yes
91.6424	-0.00224393	0.00424625	1	0.993035	1	0.472993	No
92.6667	0.00450756	-0.00601334	1	0.960315	1	0.457408	No
93.5292	-0.0042503	0.006278	1	0.871076	0.999996	0.414903	No
101.142	-0.00415426	0.00588285	1	0.800258	1	0.381171	No
102.881	0.00451874	-0.00739472	1	0.751935	1	0.358154	No
103.354	-0.00404303	0.00576879	1	0.788513	0.996819	0.376775	No
103.901	-0.00373232	0.00571116	1	0.847306	0.999165	0.403918	No
104.317	-0.00137471	0.00318984	1	0.89555	0.992537	0.429767	No
105.396	-0.00409124	0.00608989	1	0.98656	1	0.469908	No
106.031	-0.00459495	0.00645658	1	0.992156	0.999842	0.472649	No
107.363	-0.00459495	0.00645658	1	0.886032	1	0.422026	No
109.705	0.00105602	0.000844865	1	0.743996	1	0.354373	No
109.76	0.0043713	-0.00696272	1	0.746489	0.190727	1.86423	No
111.088	0.00450296	-0.00560555	1	0.871291	1	0.415005	No
113.806	-0.00110167	0.00268184	1	0.943421	1	0.449361	No
117.495	-0.00304903	0.00483728	1	0.806296	1	0.384047	No
119.73	0.00228481	-0.000323842	1	0.994949	1	0.473904	No
120.712	0.00371639	-0.00179193	1	0.950242	1	0.45261	No
124.464	-0.000813875	0.00284464	1	0.804988	1	0.383424	No
125.49	-0.00331969	0.00530389	1	0.920759	1	0.438567	No
126.646	-0.00204609	0.00405449	1	0.99451	1	0.473695	No
132.272	0.00446199	-0.0041084	1	0.898983	1	0.428194	No
133.405	-0.00128384	0.00309576	1	0.989685	1	0.471397	No
143.615	-0.0037121	0.00569037	1	0.752376	1	0.358364	No
144.541	0.00433837	-0.00444766	1	0.741228	0.999999	0.353055	No
148.417	0.00387185	-0.00207114	1	0.967913	1	0.461027	No
148.735	-0.00112865	0.00314653	1	0.941232	0.964157	0.464985	No
149.965	-0.000358185	0.00241835	1	0.804938	1	0.3834	No
151.917	0.00210368	4.05e-05	1	0.762759	1	0.36331	No
152.757	-0.00285087	0.00464595	1	0.845724	0.999994	0.402829	No
155.75	-0.0021398	0.00414533	1	0.938046	1	0.446801	No
156.342	0.0043713	-0.00696272	1	0.873336	0.999621	0.416137	No
159.821	-0.00115983	0.00317694	1	0.855322	1	0.407399	No
166.319	0.00437313	-0.00709367	1	0.801656	1	0.381837	No
169.776	0.0043651	-0.00651178	1	0.931828	1	0.443839	No
169.871	0.00137303	0.000546871	1	0.922047	0.366704	1.19764	No
169.911	-0.00459495	0.00645658	1	0.917776	0.15875	2.75367	Yes
170.208	0.00282833	-0.000649233	1	0.884496	0.916157	0.45985	No
174.504	-0.000888856	0.00337346	1	0.935602	1	0.445637	No
174.951	-0.00304903	0.00483728	1	0.972719	0.996004	0.465175	No
176.597	-0.00197889	0.00379475	1	0.947119	1	0.451122	No
180.333	-0.00331969	0.00530389	1	0.806959	1	0.384362	No
181.476	-0.00437458	0.00645707	1	0.934638	1	0.445177	No
184.665	-0.00118031	0.00319744	1	0.827286	1	0.394045	No
185.869	-0.00415426	0.00588285	1	0.737406	1	0.351234	No
190.422	-0.00459495	0.00645658	1	0.958942	1	0.456753	No
190.451	-0.0033438	0.0051156	1	0.956551	0.163005	2.7951	Yes
197.865	-0.00303236	0.00501602	1	0.914669	1	0.435666	No
197.903	-0.00472786	0.00708962	1	0.910586	0.176099	2.46294	Yes
200.776	-0.00404303	0.00576879	1	0.762026	1	0.362961	No
200.776	-0.00342323	0.0054053	1	0.762026	0.0861657	4.21236	Yes
200.79	-0.00460648	0.00682632	1	0.763077	0.0571001	6.36533	Yes
201.539	-0.00415426	0.00588285	1	0.835695	0.99993	0.398078	No
202.372	-0.00354996	0.00529821	1	0.92982	0.999994	0.442885	No
203.517	-0.00250349	0.00366041	1	0.99498	1	0.473919	No
205.831	-0.00459495	0.00645658	1	0.803342	1	0.38264	No
206.705	0.000618797	0.0014689	1	0.740443	0.999996	0.352682	No
207.411	-0.00288644	0.00487501	1	0.742671	0.999937	0.353764	No
208.503	-0.00415426	0.00588285	1	0.833791	1	0.397143	No
208.919	-0.00459495	0.00645658	1	0.882022	0.992424	0.423323	No
210.698	0.000393029	0.00147276	1	0.993303	1	0.47312	No
211.66	0.000618797	0.0014689	1	0.932217	0.999999	0.444024	No
212.319	-0.00351643	0.00549658	1	0.858458	0.999879	0.408941	No
213.622	-0.00304903	0.00483728	1	0.742818	1	0.353812	No
213.708	-0.00304903	0.00483728	1	0.739725	0.287208	1.22677	No
219.403	-0.00477394	0.00677241	1	0.846581	1	0.403235	No
219.958	0.00451874	-0.00739472	1	0.787139	0.999221	0.375215	No
225.867	-0.00304903	0.00483728	1	0.906328	1	0.431693	No
225.873	-0.00395216	0.00567471	1	0.905634	0.110858	3.89114	Yes
226.713	0.00451874	-0.00739472	1	0.809822	0.999989	0.38573	No
226.863	-0.00459495	0.00645658	1	0.79455	0.557155	0.679258	No
227.014	-0.00342323	0.0054053	1	0.780362	0.542879	0.684673	No
233.608	-0.00112865	0.00314653	1	0.819184	1	0.390185	No
233.659	0.00103488	0.000864732	1	0.813608	0.1949	1.98835	No
239.691	-0.00431689	0.00637325	1	0.921313	1	0.438831	No
239.691	-0.00453685	0.006373	1	0.921313	0.102334	4.28823	Yes
239.77	-0.00480806	0.0068366	1	0.912829	0.179125	2.42729	No
240.761	0.00447249	-0.00426782	1	0.800958	0.999999	0.381505	No
240.944	-0.00285087	0.00464595	1	0.783309	0.68665	0.54336	No
247.271	0.00103488	0.000864732	1	0.853229	1	0.406401	No
252.748	0.00451247	-0.00674041	1	0.988896	1	0.471021	No
255.229	0.00450659	-0.00591146	1	0.757766	1	0.360931	No
255.498	-0.00437458	0.00645707	1	0.743285	0.900455	0.393172	No
255.583	-0.00415426	0.00588285	1	0.740137	0.280445	1.25705	No
271.74	-0.00380311	0.00578391	1	0.880824	1	0.419545	No
274.406	-0.000598215	0.00240814	1	0.940555	1	0.447996	No
280.35	-0.0020827	0.00389609	1	0.994982	1	0.47392	No
280.993	-0.000864287	0.00333926	1	0.97262	0.999858	0.463334	No
285.328	-0.00145492	0.00290829	1	0.837268	1	0.398799	No
289.059	0.00435882	-0.00341929	1	0.864878	1	0.41195	No
292.741	0.0043522	-0.00558165	1	0.88739	1	0.422673	No
294.663	-0.00250349	0.00366041	1	0.987888	1	0.470541	No
299.701	-0.00409124	0.00608989	1	0.884897	1	0.421485	No
300.094	-0.00437458	0.00645707	1	0.928169	0.98951	0.446783	No
300.118	-0.00459495	0.00645658	1	0.930639	0.148335	2.98831	Yes
300.5	-0.00437458	0.00645707	1	0.964616	0.979927	0.468868	No
300.544	-0.00459495	0.00645658	1	0.967877	0.203289	2.26775	No
302.662	-0.00415426	0.00588285	1	0.906256	1	0.431659	No
305.438	-0.000888856	0.00337346	1	0.75803	1	0.361057	No
306.276	-0.00310166	0.00488698	1	0.837722	0.999994	0.399018	No
311.823	-0.00415426	0.00588285	1	0.735301	1	0.350231	No
312.361	-0.00477394	0.00677241	1	0.754339	0.998907	0.359692	No
316.377	0.00103488	0.000864732	1	0.932456	1	0.444138	No
317.367	-0.0037121	0.00569037	1	0.82095	1	0.391027	No
324.094	-0.000847908	0.00331646	1	0.84992	1	0.404826	No
325.11	-0.00237336	0.00417982	1	0.753467	1	0.358884	No
325.292	-0.00304903	0.00483728	1	0.744072	0.672883	0.526702	No
325.299	-0.00477394	0.00677241	1	0.743805	0.0892641	3.96892	Yes
328.743	-0.00431689	0.00637325	1	0.984135	1	0.468753	No
330.681	0.00261194	-0.000434947	1	0.89575	1	0.426655	No
330.784	0.00419461	-0.00334121	1	0.883871	0.39022	1.07887	No
332.493	-0.0038613	0.00558064	1	0.737062	1	0.35107	No
333.736	0.00437049	-0.00690452	1	0.78837	1	0.375508	No
333.752	-0.0038512	0.00557018	1	0.789887	0.113774	3.30684	Yes
335.745	-0.00415426	0.00588285	1	0.985086	1	0.469206	No
339.572	0.00450296	-0.00560555	1	0.735537	1	0.350344	No
339.69	-0.00216063	0.00416551	1	0.735017	0.408552	0.856919	No
345.612	-0.00415426	0.00588285	1	0.788101	1	0.375381	No
346.972	-0.000960772	0.00298553	1	0.740277	1	0.352601	No
347.031	-0.00391435	0.00589824	1	0.742427	0.202984	1.74214	No
348.633	0.00436568	-0.0065554	1	0.892193	1	0.42496	No
352.847	0.00450659	-0.00591146	1	0.766341	1	0.365016	No
356.708	-0.00404303	0.00576879	1	0.98593	1	0.469608	No
361.528	0.00126736	0.000646203	1	0.776326	1	0.369772	No
363.943	-0.00454963	0.00672458	1	0.993585	1	0.473254	No
364.026	0.00411184	-0.00258397	1	0.994657	0.338016	1.4016	No
365.451	-0.000815182	0.00327091	1	0.910915	1	0.433878	No
365.837	-0.00134448	0.00315854	1	0.866752	0.98738	0.418119	No
367.44	-0.00437481	0.00645741	1	0.736304	1	0.350709	No
367.968	-0.00459504	0.00645672	1	0.742151	0.998673	0.353964	No
368.019	-0.00304885	0.00483711	1	0.744218	0.17952	1.97459	No
368.033	-0.00186509	0.00368366	1	0.744829	0.0759746	4.66958	Yes
368.035	-0.00459504	0.00645672	1	0.744922	0.0430928	8.23372	Yes
369.306	-0.00459504	0.00645672	1	0.860604	1	0.409914	No
373.833	-0.00391435	0.00589824	1	0.763252	1	0.363544	No
373.92	-0.00310155	0.00488688	1	0.757201	0.294469	1.22479	No
373.974	-0.00310155	0.00488688	1	0.753789	0.161118	2.22842	Yes
374.327	-0.00106537	0.00308584	1	0.73833	0.96211	0.365524	No
379.041	0.00371656	-0.00179221	1	0.948422	1	0.451743	No
380.476	0.00437313	-0.0070937	1	0.792185	1	0.377326	No
381.034	-0.00225933	0.00406851	1	0.749319	0.999219	0.357187	No
381.076	0.00448588	-0.00464582	1	0.747142	0.160043	2.2236	Yes
381.164	0.00444214	-0.00390583	1	0.743192	0.216192	1.63739	No
387.812	-0.00409139	0.00609007	1	0.762009	1	0.362953	No
391.211	0.000531011	0.00134467	1	0.961073	1	0.457769	No
391.211	0.00125712	0.000855371	1	0.961073	0.106281	4.30716	Yes
391.901	-0.00233747	0.00433692	1	0.994088	0.999875	0.473553	No
391.938	-0.00415407	0.00588266	1	0.994526	0.187445	2.52715	No
392.067	0.00450755	-0.00601284	1	0.994938	0.421447	1.12446	No
393.34	-0.000608416	0.00241829	1	0.914946	1	0.435798	No
393.34	-0.00204146	0.00385583	1	0.914946	0.101699	4.28519	Yes
393.404	0.00437516	-0.00723905	1	0.90789	0.144711	2.98828	Yes
399.824	-0.00480786	0.00683623	1	0.961969	1	0.458195	No
401.938	-0.00409139	0.00609007	1	0.751556	1	0.357974	No
401.951	-0.00355017	0.00529841	1	0.750771	0.105352	3.39433	Yes
402.433	-0.00415407	0.00588266	1	0.735271	0.994717	0.352077	No
407.128	-0.00244163	0.00443788	1	0.933098	1	0.444444	No
408.746	0.00448588	-0.00464582	1	0.762772	1	0.363316	No
409.589	0.00126722	0.000646331	1	0.73556	0.999994	0.350357	No
409.59	0.00437131	-0.00696289	1	0.735568	0.0843346	4.15438	Yes
411.139	0.00435582	-0.00582912	1	0.854231	1	0.406879	No
415.472	-0.00109152	0.00289891	1	0.783715	1	0.373291	No
418.132	-0.00457086	0.00676258	1	0.8556	1	0.407531	No
419.474	-0.00415407	0.00588266	1	0.982857	1	0.468144	No
421.112	-0.00268121	0.00467008	1	0.930953	1	0.443422	No
421.639	-0.00238955	0.0043874	1	0.872498	0.998857	0.416055	No
425.419	-0.00292331	0.00471666	1	0.891155	1	0.424466	No
429.475	-0.0014763	0.00329326	1	0.780104	1	0.371571	No
431.743	0.00437131	-0.00696289	1	0.815727	1	0.388539	No
431.785	0.00437647	-0.00734079	1	0.820272	0.171318	2.28058	Yes
435.044	-0.00135418	0.00337146	1	0.933953	1	0.444851	No
435.126	-0.00371202	0.00569029	1	0.925645	0.316962	1.391	No
436.361	-0.00249014	0.00468011	1	0.788841	1	0.375733	No
443.5	-0.00391435	0.00589824	1	0.774714	1	0.369004	No
443.501	-0.00310155	0.00488688	1	0.774597	0.0893741	4.12814	Yes
443.607	-0.00415407	0.00588266	1	0.766143	0.225287	1.61981	No
444.299	-0.00415407	0.00588266	1	0.735462	0.999892	0.350346	No
444.372	0.00451874	-0.00739448	1	0.735023	0.240032	1.45855	No
450.321	0.00432592	-0.004216	1	0.789117	1	0.375864	No
451.126	-0.00371202	0.00569029	1	0.738223	0.999988	0.351627	No
457.468	-0.00415407	0.00588266	1	0.774259	1	0.368787	No
460.542	0.00411822	-0.0030457	1	0.915372	1	0.436001	No
462.872	0.0022301	-7.9e-05	1	0.94341	1	0.449356	No
472.142	-0.00371202	0.00569029	1	0.736613	1	0.350856	No
475.647	0.00352265	-0.00175859	1	0.993626	1	0.473274	No
477.993	0.00148725	0.000634293	1	0.814908	1	0.388149	No
477.995	0.00148725	0.000634293	1	0.814683	0.094577	4.10292	Yes
478.024	-0.00395206	0.00567461	1	0.811555	0.077562	4.98377	Yes
478.035	-0.00395206	0.00567461	1	0.810446	0.0517707	7.4564	Yes
478.306	-0.00245645	0.00426093	1	0.78358	0.776953	0.480372	No
478.311	-0.00391435	0.00589824	1	0.783074	0.0939161	3.97148	Yes
478.67	0.00437131	-0.00696289	1	0.755264	0.956878	0.375951	No
483.82	-0.00472791	0.00708971	1	0.942974	1	0.449148	No
487.203	0.00451502	-0.00711817	1	0.777357	1	0.370263	No
489.336	-0.00030599	0.00236891	1	0.985175	1	0.469249	No
491.631	0.00129891	0.000616544	1	0.851561	1	0.405607	No
496.094	-0.000761175	0.00279534	1	0.972835	1	0.463371	No
501.163	-0.00112817	0.00314607	1	0.777046	1	0.370115	No
502.083	-0.00216039	0.00416529	1	0.876122	0.999999	0.417306	No
504.441	-0.000559911	0.00260706	1	0.969525	1	0.461795	No
504.444	-0.00030599	0.00236891	1	0.969332	0.111717	4.13279	Yes
504.48	-0.00030599	0.00236891	1	0.966756	0.101874	4.52005	Yes
508.739	0.00437029	-0.00689022	1	0.838215	1	0.39925	No
509.649	0.00126722	0.000646331	1	0.939603	0.999998	0.447543	No
510.29	0.000734101	0.00135782	1	0.985626	0.999857	0.469531	No
511.705	-0.00132869	0.00386692	1	0.946717	1	0.450931	No
512.675	0.00371656	-0.00179221	1	0.840017	0.999999	0.400109	No
514.844	-0.00459504	0.00645672	1	0.755911	1	0.360048	No
517.337	-0.00375633	0.00548101	1	0.988262	1	0.470719	No
519.581	0.00437394	-0.00715184	1	0.848767	1	0.404276	No
520.501	-0.00030599	0.00236891	1	0.759006	0.999998	0.361522	No
521.774	-0.00472791	0.00708971	1	0.752755	1	0.358544	No
522.647	-0.000358647	0.00241878	1	0.831954	0.999997	0.396269	No
522.798	-0.00341997	0.00518307	1	0.849338	0.582216	0.694842	No
522.822	-0.00459504	0.00645672	1	0.852164	0.129285	3.13953	Yes
525.007	-0.000137569	0.00237655	1	0.989325	1	0.471226	No
525.394	0.000734101	0.00135782	1	0.968859	0.988957	0.46663	No
525.455	-0.00393459	0.00591904	1	0.964456	0.250567	1.83336	No
534.125	-0.000118054	0.00194525	1	0.786448	1	0.374593	No
534.705	-0.000814137	0.0028449	1	0.745267	0.999456	0.355171	No
535.337	-0.00415407	0.00588266	1	0.736844	0.999774	0.351046	No
538.383	0.00437131	-0.00696289	1	0.991526	1	0.472274	No
539.371	0.00159186	0.000533802	1	0.967883	1	0.461013	No
540.558	-0.00249014	0.00468011	1	0.844929	1	0.402448	No
543.717	0.00387187	-0.00207118	1	0.846415	1	0.403156	No
543.792	0.00353965	-0.00150888	1	0.855135	0.275765	1.47702	No
544.564	0.00437313	-0.0070937	1	0.940434	0.999979	0.447947	No
546.351	-0.000847926	0.00331649	1	0.967938	1	0.461038	No
546.403	-0.0023842	0.00460398	1	0.964157	0.222925	2.06006	No
546.794	-0.00204582	0.00405423	1	0.929035	0.984877	0.449304	No
546.927	-0.00415407	0.00588266	1	0.915106	0.521128	0.836405	No
550.033	-0.00225933	0.00406851	1	0.777125	1	0.370153	No
550.944	-0.0023527	0.00415965	1	0.875095	0.999998	0.416817	No
552.788	0.00378026	-0.00219637	1	0.993193	1	0.473068	No
553.962	0.00125712	0.000855371	1	0.909284	1	0.433101	No
560.594	0.00178014	0.000352919	1	0.944851	1	0.450042	No
561.655	0.00125712	0.000855371	1	0.827458	1	0.394126	No
561.756	-0.00139485	0.00321069	1	0.816273	0.363196	1.07049	No
565.764	-0.0046063	0.006826	1	0.962623	1	0.458507	No
565.795	-0.0046063	0.006826	1	0.964998	0.169148	2.71737	Yes
567.674	0.00156297	0.000368322	1	0.93545	1	0.445564	No
567.875	0.00156297	0.000368322	1	0.914677	0.776923	0.560763	No
568.681	0.00159186	0.000533802	1	0.822518	0.999989	0.391778	No
573.601	0.00061919	0.00146852	1	0.994846	1	0.473855	No
581.587	0.00178014	0.000352919	1	0.940307	1	0.447877	No
584.478	-0.00459504	0.00645672	1	0.745942	1	0.3553	No
585.54	-0.00437481	0.00645741	1	0.839005	1	0.399627	No
588.698	-0.00288641	0.00487497	1	0.927443	1	0.44175	No
590.76	0.00282844	-0.000649345	1	0.738027	1	0.351529	No
591.508	-0.00115933	0.00317645	1	0.748372	0.99997	0.356468	No
591.509	-0.00204582	0.00405423	1	0.748408	0.0856804	4.16051	Yes
591.509	-0.00283746	0.00482152	1	0.748408	0.0445042	8.00991	Yes
592.69	-0.00265357	0.00445335	1	0.858486	1	0.408906	No
593.689	-0.00265357	0.00445335	1	0.962602	1	0.458497	No
594.361	0.00103485	0.000864766	1	0.994118	0.999916	0.473548	No
596.684	-0.00459504	0.00645672	1	0.813983	1	0.387708	No
597.083	0.00446963	-0.00422446	1	0.77519	0.98872	0.373443	No
598.118	-0.0033193	0.00530351	1	0.735984	1	0.350557	No
598.744	-0.000888856	0.00337346	1	0.764427	0.999758	0.364193	No
598.962	-0.00237345	0.00417991	1	0.78242	0.800279	0.46568	No
599.778	-0.00437481	0.00645741	1	0.870986	0.999992	0.414863	No
600.583	-0.000866476	0.00289509	1	0.955539	0.999991	0.455137	No
606.686	-0.00396494	0.00595023	1	0.862449	1	0.410793	No
606.753	-0.00459504	0.00645672	1	0.870329	0.253813	1.63328	No
606.806	-0.00437481	0.00645741	1	0.876409	0.166961	2.50024	Yes
606.809	-0.00459504	0.00645672	1	0.876814	0.0695089	6.00837	Yes
606.847	-0.00283746	0.00482152	1	0.881176	0.0777808	5.3961	Yes
606.869	0.00450873	-0.00618737	1	0.883752	0.0651603	6.46007	Yes
608.094	-0.00414388	0.00587235	1	0.988255	1	0.470716	No
608.763	-0.00265357	0.00445335	1	0.989975	0.999911	0.471577	No
608.808	-0.00391435	0.00589824	1	0.988443	0.207115	2.27316	No
609.019	0.00450873	-0.00618737	1	0.978483	0.754158	0.617989	No
609.236	-0.00437481	0.00645741	1	0.964045	0.822647	0.558179	No
609.242	-0.00404272	0.00576847	1	0.963622	0.113327	4.05007	Yes
610.243	-0.00299615	0.00478734	1	0.859797	0.999999	0.40953	No
610.326	0.00451247	-0.00674003	1	0.850078	0.303811	1.33274	No
610.458	-0.00283746	0.00482152	1	0.834884	0.441957	0.899779	No
610.504	-0.00224372	0.00424605	1	0.829694	0.165707	2.38488	Yes
610.859	-0.00288641	0.00487497	1	0.792197	0.965095	0.390978	No
610.872	-0.00283746	0.00482152	1	0.79099	0.107725	3.49738	Yes
612.878	-0.00391435	0.00589824	1	0.778338	1	0.37073	No
615.834	-0.00283746	0.00482152	1	0.986688	1	0.46997	No
621.786	0.00178014	0.000352919	1	0.974672	1	0.464246	No
623.551	-0.000216013	0.00247546	1	0.93282	1	0.444312	No
623.742	-0.00215558	0.00396723	1	0.912928	0.744227	0.58428	No
623.749	-0.00185832	0.00387251	1	0.912096	0.110144	3.94431	Yes
624.656	-0.00194165	0.00395327	1	0.80905	0.999996	0.38536	No
626.014	0.00103485	0.000864766	1	0.735606	1	0.350377	No
627.844	0.00260321	-0.000641308	1	0.887339	1	0.422649	No
627.931	-0.00160074	0.00300272	1	0.897266	0.328295	1.30181	No
629.174	-0.00204582	0.00405423	1	0.992377	1	0.472679	No
629.775	-0.00194165	0.00395327	1	0.987557	0.999716	0.470517	No
632.668	-0.000866476	0.00289509	1	0.737535	1	0.351295	No
637.592	0.00159186	0.000533802	1	0.924839	1	0.44051	No
639.229	-0.00390424	0.00588784	1	0.755976	1	0.360079	No
639.903	-0.00283746	0.00482152	1	0.735059	0.999889	0.350155	No
640.602	0.00451413	-0.00698728	1	0.762271	0.999931	0.363102	No
640.688	-0.00115933	0.00317645	1	0.768693	0.290225	1.26156	No
641.019	-0.0037626	0.00574228	1	0.798659	0.958671	0.396809	No
644.01	-0.00459504	0.00645672	1	0.973344	1	0.463614	No
644.267	-0.00415407	0.00588266	1	0.953994	0.904677	0.502275	No
644.397	-0.00245645	0.00426093	1	0.942337	0.513962	0.873303	No
644.444	-0.00415407	0.00588266	1	0.937827	0.189674	2.35508	No
644.469	-0.0044242	0.00652918	1	0.935455	0.104896	4.24771	Yes
644.833	-0.00310155	0.00488688	1	0.896487	0.965741	0.442153	No
645.4	0.000234567	0.00184284	1	0.830907	0.999387	0.396012	No
645.674	-0.00415407	0.00588266	1	0.801354	0.913762	0.417716	No
645.701	-0.00391435	0.00589824	1	0.798541	0.135918	2.7984	Yes
648.692	-0.00204582	0.00405423	1	0.876201	1	0.417343	No
655.625	-0.0033193	0.00530351	1	0.870599	1	0.414675	No
665.535	-0.00223118	0.00449402	1	0.923056	1	0.439661	No
668.764	-0.0014565	0.00347432	1	0.781422	1	0.372199	No
673.935	-0.00245645	0.00426093	1	0.770441	1	0.366969	No
675.118	-0.00283746	0.00482152	1	0.74112	1	0.353003	No
675.193	-0.00459504	0.00645672	1	0.744061	0.24886	1.42411	No
675.24	-0.00459504	0.00645672	1	0.746163	0.137855	2.5781	Yes
679.819	-0.000546743	0.00235693	1	0.887387	1	0.422671	No
679.819	-0.00310155	0.00488688	1	0.887387	0.0989383	4.27207	Yes
680.633	-0.0023527	0.00415965	1	0.796008	0.999981	0.379154	No
680.689	0.000734101	0.00135782	1	0.790588	0.201646	1.86746	No
684.69	-0.00133367	0.00335093	1	0.978979	1	0.466298	No
685.724	-0.00288641	0.00487497	1	0.983224	1	0.46832	No
687.544	-0.00271246	0.00470037	1	0.803175	1	0.38256	No
690.803	-0.00288641	0.00487497	1	0.901897	1	0.429583	No
691.315	-0.00459504	0.00645672	1	0.953402	0.998627	0.454739	No
692.592	0.00371656	-0.00179221	1	0.988112	1	0.470648	No
698.304	-0.00390424	0.00588784	1	0.954108	1	0.454451	No
699.742	0.00371656	-0.00179221	1	0.980419	1	0.466983	No
701.244	-0.00115933	0.00317645	1	0.831674	1	0.396134	No
705.518	-0.00415407	0.00588266	1	0.971832	1	0.462893	No
706.709	0.00437647	-0.00734079	1	0.981161	1	0.467337	No
708.094	-0.00391435	0.00589824	1	0.846722	1	0.403302	No
709.041	0.00156297	0.000368322	1	0.756063	0.999999	0.360121	No
710.964	0.00451433	-0.00701636	1	0.8123	1	0.386906	No
712.372	-0.00208296	0.00389634	1	0.962621	1	0.458506	No
718.056	0.00450873	-0.00618737	1	0.82442	1	0.392679	No
720.852	-0.00101937	0.00262299	1	0.970197	1	0.462115	No
721.702	-0.00204582	0.00405423	1	0.887993	0.999995	0.422962	No
722.243	-0.00437481	0.00645741	1	0.825457	0.999047	0.393549	No
735.51	-0.00393459	0.00591904	1	0.905483	1	0.431291	No
736.955	0.00451413	-0.00698728	1	0.756795	1	0.360469	No
743.84	-0.00415407	0.00588266	1	0.76346	1	0.363644	No
753.038	-0.00233747	0.00433692	1	0.832883	1	0.39671	No
753.092	-0.00254982	0.00435208	1	0.83898	0.205511	1.94449	No
753.175	-0.00245645	0.00426093	1	0.848597	0.237148	1.7044	No
753.547	0.00125712	0.000855371	1	0.891828	0.979129	0.433841	No
759.047	-0.00404272	0.00576847	1	0.747687	1	0.356131	No
759.174	0.00448418	-0.00458766	1	0.754846	0.449905	0.799148	No
759.351	-0.00459504	0.00645672	1	0.767252	0.639376	0.571573	No
762.794	-0.00216655	0.00345464	1	0.966329	1	0.460272	No
768.707	-0.00183749	0.00385231	1	0.989759	1	0.471432	No
769.052	0.0027769	-0.000598305	1	0.994957	0.978079	0.484529	No
771.066	0.00125712	0.000855371	1	0.830651	1	0.395647	No
772.958	-0.00459504	0.00645672	1	0.745248	1	0.354969	No
775.368	-0.00273329	0.00472056	1	0.974228	1	0.464035	No
779.167	0.00451561	-0.00720543	1	0.740652	1	0.35278	No
780.142	-0.00459504	0.00645672	1	0.756414	0.999999	0.360288	No
780.551	-0.00404272	0.00576847	1	0.789412	0.9906	0.379573	No
781.638	0.000531011	0.00134467	1	0.910506	1	0.433683	No
783.514	-0.00186509	0.00368366	1	0.980611	1	0.467075	No
783.646	-0.00283746	0.00482152	1	0.972754	0.533838	0.867926	No
783.779	0.000734101	0.00135782	1	0.963273	0.512382	0.895457	No
783.992	-0.00365868	0.00539451	1	0.945304	0.798167	0.564115	No
783.992	-0.00404272	0.00576847	1	0.945304	0.102018	4.41351	Yes
783.992	-0.00365868	0.00539451	1	0.945304	0.0544915	8.26291	Yes
785.274	0.00437684	-0.00736986	1	0.803988	1	0.382947	No
789.322	0.00437131	-0.00696289	1	0.973688	1	0.463777	No
793.507	-0.00109152	0.00289891	1	0.735125	1	0.350148	No
797.721	0.00449968	-0.00532927	1	0.964861	1	0.459573	No
798.528	-0.00249014	0.00468011	1	0.884391	0.999991	0.421248	No
799.351	0.00437131	-0.00696289	1	0.792575	0.999992	0.377514	No
799.486	-0.00206221	0.00387608	1	0.779988	0.493498	0.752821	No
802.923	-0.003884	0.00586705	1	0.945148	1	0.450183	No
809.236	-0.00439128	0.00648134	1	0.873185	1	0.415907	No
813.593	0.00437131	-0.00696289	1	0.767966	1	0.36579	No
816.503	-0.00414388	0.00587235	1	0.905948	1	0.431512	No
818.726	0.00437647	-0.00734079	1	0.960151	1	0.457329	No
820.069	-0.00390424	0.00588784	1	0.815789	1	0.388568	No
824.457	0.00159186	0.000533802	1	0.985946	1	0.469616	No
826.61	-0.00371202	0.00569029	1	0.866132	1	0.412547	No
828.72	-0.00330893	0.00529336	1	0.741594	1	0.353229	No
841.687	0.00178014	0.000352919	1	0.756011	1	0.360096	No
841.917	-0.000815182	0.00327091	1	0.74378	0.823317	0.430296	No
848.648	-0.00117323	0.00298124	1	0.757318	1	0.360718	No
849.051	-0.00233747	0.00433692	1	0.73847	0.98897	0.355664	No
850.621	-0.00358874	0.0055674	1	0.815593	1	0.388475	No
855.249	0.00436008	-0.00613438	1	0.788039	1	0.375351	No
855.673	0.0043709	-0.00693382	1	0.754538	0.99241	0.362143	No
858.743	-0.00109152	0.00289891	1	0.942318	1	0.448835	No
858.772	-0.000608416	0.00241829	1	0.94497	0.159752	2.81749	Yes
862.696	-0.00342293	0.00540501	1	0.75205	1	0.358209	No
863.776	-0.00415407	0.00588266	1	0.748166	1	0.356359	No
865.953	0.00125712	0.000855371	1	0.962022	1	0.458221	No
872.894	-0.00395206	0.00567461	1	0.958873	1	0.456721	No
873.67	-0.00391435	0.00589824	1	0.994718	0.999986	0.473801	No
876.663	-0.00186509	0.00368366	1	0.751817	1	0.358098	No
879.021	-0.00184791	0.00386241	1	0.869861	1	0.414323	No
880.903	0.00432592	-0.004216	1	0.993332	1	0.473134	No
881.664	-0.00222114	0.00336903	1	0.951251	0.999981	0.453099	No
881.81	-0.00220745	0.00401787	1	0.937712	0.586099	0.762058	No
881.827	-0.00283746	0.00482152	1	0.936087	0.124571	3.57924	Yes
882.942	-0.00437481	0.00645741	1	0.811377	1	0.386467	No
883.75	0.000531011	0.00134467	1	0.746232	0.999989	0.355442	No
883.844	0.00450755	-0.00601284	1	0.742199	0.312797	1.13018	No
883.845	-0.00404272	0.00576847	1	0.742146	0.0725685	4.87114	Yes
887.198	-0.00395206	0.00567461	1	0.981648	1	0.467569	No
887.215	-0.00030599	0.00236891	1	0.98253	0.140541	3.32992	Yes
887.816	-0.00472791	0.00708971	1	0.994363	0.999502	0.473861	No
888.615	0.000531011	0.00134467	1	0.953898	0.99999	0.454356	No
896.82	-0.00283746	0.00482152	1	0.820568	1	0.390845	No
897.299	-0.00265357	0.00445335	1	0.773626	0.99705	0.369576	No
897.637	-0.00304885	0.00483711	1	0.750113	0.967605	0.369248	No
897.644	-0.00310155	0.00488688	1	0.749735	0.0943046	3.78673	Yes
900.644	-0.00283746	0.00482152	1	0.943516	1	0.449406	No
903.347	0.00435178	-0.00555295	1	0.872795	1	0.415721	No
903.375	-0.00390424	0.00588784	1	0.869549	0.147404	2.8098	Yes
904.7	-0.000358647	0.00241878	1	0.745946	1	0.355301	No
906.042	-0.00459504	0.00645672	1	0.773889	1	0.368611	No
906.056	-0.00437481	0.00645741	1	0.775056	0.108391	3.40589	Yes
908.063	-0.00371202	0.00569029	1	0.977295	1	0.465496	No
908.869	-0.00395206	0.00567461	1	0.992486	0.999991	0.472735	No
914.767	-0.00395206	0.00567461	1	0.957652	1	0.456139	No
916.34	-0.00459504	0.00645672	1	0.969414	1	0.461741	No
917.752	-0.00238955	0.0043874	1	0.821891	1	0.391475	No
918.743	0.0043522	-0.00558202	1	0.742482	1	0.353652	No
919.542	-0.00304885	0.00483711	1	0.74417	0.999987	0.35446	No
919.605	-0.00283746	0.00482152	1	0.747091	0.213794	1.66444	No
919.625	0.00435562	-0.00340467	1	0.748103	0.0887818	4.01354	Yes
919.841	-0.00283746	0.00482152	1	0.76129	0.658642	0.550542	No
919.842	-0.00304885	0.00483711	1	0.761388	0.0842336	4.30537	Yes
919.868	-0.00117984	0.00319697	1	0.763231	0.0674654	5.38846	Yes
920.359	0.00451874	-0.00739448	1	0.807597	0.99475	0.386697	No
921.217	-0.00371202	0.00569029	1	0.905296	0.999996	0.431203	No
921.229	-0.00457086	0.00676258	1	0.906607	0.120672	3.57852	Yes
922.783	0.00451874	-0.00739448	1	0.993467	1	0.473198	No
929.611	-0.00257997	0.00345464	1	0.994984	1	0.473921	No
931.486	-0.00390424	0.00588784	1	0.847856	1	0.403842	No
931.583	-0.00407294	0.00579976	1	0.83666	0.352518	1.13047	No
931.87	0.00371656	-0.00179221	1	0.805213	0.918078	0.417754	No
933.941	-0.00154768	0.00356777	1	0.771748	1	0.367591	No
939.938	-0.00304885	0.00483711	1	0.735866	1	0.3505	No
942.6	-0.00459504	0.00645672	1	0.949737	1	0.452369	No
942.894	-0.00304885	0.00483711	1	0.972554	0.947747	0.488778	No
942.896	-0.00253538	0.00452874	1	0.972691	0.110236	4.20283	Yes
942.972	0.000755022	0.00133772	1	0.977398	0.182597	2.54957	No
946.521	-0.00448736	0.0063018	1	0.749312	1	0.356905	No
954.919	-0.00304885	0.00483711	1	0.774548	1	0.368925	No
954.953	-0.00304885	0.00483711	1	0.77751	0.148246	2.49811	Yes
954.962	-0.00304885	0.00483711	1	0.778233	0.0667274	5.55514	Yes
956.229	-0.00459504	0.00645672	1	0.916803	1	0.436682	No
956.562	0.00451413	-0.00698728	1	0.949725	0.972079	0.465357	No
959.803	0.000531011	0.00134467	1	0.804448	1	0.383167	No
959.822	-0.00283746	0.00482152	1	0.802444	0.121564	3.14413	Yes
967.674	-0.00393459	0.00591904	1	0.740247	1	0.352587	No
968.128	-0.00380307	0.00578387	1	0.735993	0.995313	0.352212	No
969.6	-0.00304885	0.00483711	1	0.849082	1	0.404426	No
969.612	-0.00204146	0.00385583	1	0.850453	0.11405	3.55177	Yes
969.648	-0.000761175	0.00279534	1	0.854659	0.0973047	4.18359	Yes
969.81	-0.00304885	0.00483711	1	0.873573	0.463622	0.897481	No
970.472	-0.00236872	0.0043672	1	0.944935	0.999882	0.450135	No
970.731	-0.00361983	0.00559785	1	0.966406	0.907789	0.507066	No
970.856	-0.00395206	0.00567461	1	0.974897	0.50178	0.925412	No
970.865	-0.00404272	0.00576847	1	0.975458	0.111705	4.15934	Yes
970.944	-0.00304885	0.00483711	1	0.980095	0.194814	2.39629	No
971.673	-0.0041235	0.00585172	1	0.99308	0.999952	0.473037	No
974.663	0.00311354	-0.00119608	1	0.740023	1	0.35248	No
974.734	-0.00186509	0.00368366	1	0.73798	0.236459	1.48655	No
974.868	-0.00304885	0.00483711	1	0.735573	0.409326	0.855946	No
974.962	-0.00404272	0.00576847	1	0.735006	0.284913	1.22876	No
975.064	-0.00404272	0.00576847	1	0.735441	0.297435	1.17773	No
981.229	-0.00426781	0.00630193	1	0.761673	1	0.362792	No
981.764	-0.00283746	0.00482152	1	0.736892	0.998813	0.351406	No
981.917	-0.00117734	0.00346003	1	0.73507	0.555482	0.630301	No
982.138	-0.00304885	0.00483711	1	0.736788	0.786699	0.446091	No
982.156	-0.00304885	0.00483711	1	0.737139	0.106921	3.28378	Yes
982.696	0.00311354	-0.00119608	1	0.762935	0.998163	0.364062	No
982.762	-0.00459504	0.00645672	1	0.767893	0.226622	1.61395	No
983.104	-0.00448736	0.0063018	1	0.798678	0.962678	0.395167	No
1004.79	-0.00225933	0.00406851	1	0.882666	1	0.420423	No
1007.56	-0.00404272	0.00576847	1	0.928919	1	0.442454	No
1008.12	-0.0031241	0.00510889	1	0.866417	0.999333	0.412959	No
1008.14	-0.00364056	0.00561815	1	0.864061	0.131023	3.14112	Yes
1008.24	-0.00304885	0.00483711	1	0.852219	0.258384	1.571	No
1008.34	-0.000358647	0.00241878	1	0.840963	0.295822	1.35405	No
1008.6	-0.00395206	0.00567461	1	0.812098	0.870292	0.444461	No
1008.6	-0.00395206	0.00567461	1	0.811727	0.0950243	4.06879	Yes
1008.62	-0.00371202	0.00569029	1	0.809513	0.06809	5.66279	Yes
1008.62	-0.00380307	0.00578387	1	0.809367	0.0414605	9.29824	Yes
1011.77	-0.00414388	0.00587235	1	0.882497	1	0.420342	No
1011.79	-0.00414388	0.00587235	1	0.884106	0.121784	3.45784	Yes
1011.83	-0.00414388	0.00587235	1	0.889313	0.117346	3.60975	Yes
1011.85	-0.00334402	0.0051158	1	0.891703	0.0793229	5.35441	Yes
1011.9	-0.00409139	0.00609007	1	0.896454	0.0901374	4.7371	Yes
1011.9	-0.00432564	0.00607851	1	0.896454	0.0497281	8.5865	Yes
1016.98	-0.00457086	0.00676258	1	0.735701	1	0.350422	No
1017.09	-0.00414388	0.00587235	1	0.737859	0.406621	0.864318	No
1017.13	-0.00426781	0.00630193	1	0.738925	0.138293	2.54502	Yes
1017.36	-0.00459504	0.00645672	1	0.747843	0.730799	0.487418	No
1017.43	-0.00459504	0.00645672	1	0.75175	0.235886	1.51796	No
1020.97	-0.00390424	0.00588784	1	0.975202	1	0.464498	No
1025.51	0.0027769	-0.000598305	1	0.855974	1	0.407709	No
1031.32	-0.00177274	0.00359146	1	0.747591	1	0.356085	No
1035.12	-0.00361983	0.00559785	1	0.962389	1	0.458395	No
1036.68	-0.00395206	0.00567461	1	0.796003	1	0.379144	No
1040.04	-0.000358647	0.00241878	1	0.920712	1	0.438544	No
1044.68	-0.00464431	0.00652849	1	0.735542	1	0.350346	No
1051.74	0.0043522	-0.00558202	1	0.735043	1	0.350108	No
1055.52	-0.00273329	0.00472056	1	0.991443	1	0.472234	No
1055.6	-0.00464431	0.00652849	1	0.988972	0.321035	1.46731	No
1057.32	-0.00459504	0.00645672	1	0.828069	1	0.394418	No
1057.35	-0.00371202	0.00569029	1	0.824888	0.142341	2.76029	Yes
1057.9	-0.0022282	0.00403812	1	0.77113	0.998538	0.367835	No
1057.9	-0.00215558	0.00396723	1	0.77113	0.0870943	4.21723	Yes
1058.43	-0.0038614	0.00558074	1	0.740391	0.997343	0.353595	No
1063.42	-0.00371202	0.00569029	1	0.92791	1	0.441973	No
1063.43	0.00451874	-0.00739448	1	0.927483	0.109706	4.02683	Yes
1063.43	-0.00371202	0.00569029	1	0.926912	0.0612921	7.20318	Yes
1063.73	-0.00196883	0.00378494	1	0.894258	0.869316	0.489976	No
1065.82	-0.00393459	0.00591904	1	0.735432	1	0.350294	No
1065.87	0.00125712	0.000855371	1	0.736081	0.183187	1.91391	No
1071.38	-0.00194165	0.00395327	1	0.817408	1	0.38934	No
1073.08	-0.00395206	0.00567461	1	0.742158	1	0.353497	No
1073.15	-0.00206221	0.00387608	1	0.745055	0.231792	1.53102	No
1073.16	-0.00206221	0.00387608	1	0.74537	0.0736775	4.81867	Yes
1073.16	-0.00206221	0.00387608	1	0.745434	0.0419032	8.47328	Yes
1073.37	-0.00310155	0.00488688	1	0.757223	0.525596	0.686217	No
1076.68	-0.00390424	0.00588784	1	0.983271	1	0.468342	No
1077.61	-0.00111531	0.00374462	1	0.903294	0.999999	0.430248	No
1077.72	0.00444214	-0.00390583	1	0.891894	0.381124	1.11464	No
1082.65	-0.00140546	0.00342277	1	0.980599	1	0.467069	No
1082.74	0.00451413	-0.00698728	1	0.984951	0.354583	1.32308	No
1083.94	0.00125712	0.000855371	1	0.966147	1	0.460186	No
1084.38	0.00449509	-0.00505296	1	0.927076	0.995055	0.44377	No
1085.71	-0.00196883	0.00378494	1	0.781159	1	0.372074	No
1086.33	-0.00371202	0.00569029	1	0.741142	0.999741	0.353105	No
1092.56	-0.00375633	0.00548101	1	0.793255	1	0.377835	No
1093.05	-0.00283746	0.00482152	1	0.75366	0.997638	0.359826	No
1093.45	0.00420065	-0.00336906	1	0.737172	0.988143	0.355336	No
1095.14	0.000734101	0.00135782	1	0.835035	1	0.397735	No
1095.14	-0.00030599	0.00236891	1	0.835351	0.0977853	4.06898	Yes
