# Supplementary material for: Point-process modeling of secondary crashes
Source: PLoS One. 2023 Dec 13;18(12):e0295343. doi: 10.1371/journal.pone.0295343 (PMC10718442; doi:10.1371/journal.pone.0295343)
Supplement: S1 File — (ZIP) [file pone.0295343.s001.zip › Supplement material/Sinusoidal background/Plant_city_Sinusoidal.xlsx]

## Sheet: revent_Plant_city_2miles_3years
tt	xx	yy	flag	bkgd	prob	lambd	Secondary crash
0.133333	-0.00126708	-0.000204932	1	0.95072	1	0.29013	No
13.6736	-0.00467275	-0.0011785	1	0.908339	1	0.277196	No
15.6861	-0.0016075	-0.000610898	1	0.973716	1	0.297147	No
16.9396	0.0067675	0.00386977	1	0.84716	1	0.258527	No
24.1007	-0.0021239	0.00101503	1	0.826647	1	0.252267	No
26.4076	-0.00403095	-0.000915201	1	0.774889	1	0.236472	No
50.6458	-0.00567656	-0.00107095	1	0.970185	1	0.29607	No
50.7	0.00412251	0.00241982	1	0.966337	0.319666	0.92251	No
52.0132	-0.00120684	0.000242475	1	0.828077	1	0.252703	No
54.6458	-0.00307468	-0.000146407	1	0.804481	1	0.245502	No
55.6861	0.00655609	0.00342556	1	0.921782	1	0.281299	No
59.1667	0.00543476	0.00295811	1	0.809284	1	0.246968	No
59.6194	0.00588116	0.00351508	1	0.767297	0.999956	0.234165	No
59.7708	-0.00750511	-0.00195919	1	0.756554	0.84416	0.273498	No
66.8264	0.00714197	0.0040245	1	0.75201	1	0.22949	No
68.5903	0.0067675	0.00386977	1	0.802606	1	0.24493	No
72.4549	-0.0108519	-0.00332972	1	0.886234	1	0.27045	No
72.684	-0.0121818	-0.00381612	1	0.859518	0.981454	0.267254	No
72.8493	-0.00259301	5.12e-05	1	0.84033	0.898165	0.285518	No
74.7208	-0.00138035	0.000169508	1	0.740981	1	0.226124	No
74.7208	-0.00138035	0.000169508	1	0.740981	0.0745152	3.0346	Yes
75.3493	0.00778707	0.00428103	1	0.781186	0.999999	0.238393	No
81.2708	0.00785469	0.00430657	1	0.735455	1	0.224438	No
85.6493	-0.00197698	-0.000755419	1	0.963132	1	0.293917	No
89.2042	0.00658523	0.00331194	1	0.771956	1	0.235576	No
100.042	0.00777832	0.0039144	1	0.923723	1	0.281891	No
114.338	0.00638147	0.00335491	1	0.886761	1	0.270611	No
117.333	0.00615769	0.00313906	1	0.790086	1	0.241109	No
122.49	-0.0129053	-0.00401883	1	0.764401	1	0.233271	No
122.618	-0.0016075	-0.000610898	1	0.755573	0.74159	0.310922	No
123.819	-0.00123354	0.000231249	1	0.751604	1	0.229366	No
125.225	0.00997586	0.00451628	1	0.891485	1	0.272053	No
125.24	0.00784603	0.00393997	1	0.893153	0.126851	2.14868	Yes
129.757	0.00447076	0.00256211	1	0.746752	1	0.227885	No
130.524	0.00785469	0.00430657	1	0.739441	1	0.225654	No
134.594	-0.000953261	0.000349119	1	0.957139	1	0.292088	No
141.881	-0.00569038	-0.00159568	1	0.92871	1	0.283413	No
147.486	-0.00750511	-0.00195919	1	0.992895	1	0.303	No
158.33	0.00639089	0.00371988	1	0.736547	1	0.224771	No
168.172	-0.0045638	-0.00138721	1	0.984077	1	0.300309	No
172.253	0.00498787	0.00313843	1	0.735914	1	0.224578	No
190.804	-0.000191124	0.00066475	1	0.923161	1	0.281719	No
191.517	-0.00301343	-0.000889811	1	0.841978	1	0.256945	No
199.712	-0.00751405	-0.00233339	1	0.740843	1	0.226082	No
205.281	0.00483229	0.00271046	1	0.865109	1	0.264004	No
206.507	0.00211454	0.00159993	1	0.749009	1	0.228574	No
212.587	0.002122	0.00197102	1	0.827705	1	0.252589	No
213.09	-0.00402463	-0.000536089	1	0.77695	0.999989	0.237103	No
213.493	-0.00515464	-0.0013763	1	0.748756	0.999822	0.228537	No
214.424	-0.00640117	-0.00188318	1	0.743983	1	0.22704	No
229.267	-0.0016075	-0.000610898	1	0.813838	1	0.248358	No
239.722	-0.00350144	0.00105653	1	0.917996	1	0.280143	No
245.958	-0.0107181	-0.00327485	1	0.980296	1	0.299155	No
250.713	0.0068781	0.00355612	1	0.871134	1	0.265843	No
252.538	0.00226697	0.00339202	1	0.994082	1	0.303362	No
255.111	-0.0080232	-0.00254034	1	0.766164	1	0.233809	No
271.303	-0.00940582	-0.00273828	1	0.830109	1	0.253323	No
271.315	0.00316695	0.00239643	1	0.831441	0.111299	2.27971	Yes
278.683	-0.00433839	-0.00104131	1	0.876291	1	0.267416	No
281.958	-0.00850573	-0.00273634	1	0.878819	1	0.268188	No
284.42	0.00114722	0.00176118	1	0.753386	1	0.22991	No
288.7	0.0055065	0.00220363	1	0.906164	1	0.276532	No
299.51	-0.00502722	0.00013642	1	0.862713	1	0.263273	No
301.444	-0.0107181	-0.00327485	1	0.993509	1	0.303187	No
304.681	-0.000566213	0.00051189	1	0.735384	1	0.224416	No
304.683	-0.00205224	0.000894798	1	0.735359	0.0794323	2.82515	Yes
307.259	0.00777832	0.0039144	1	0.946031	1	0.288699	No
309.483	0.0026981	0.00220672	1	0.92357	1	0.281844	No
313.312	0.00675746	0.00350712	1	0.844021	1	0.257568	No
313.324	-5.71e-05	0.000719206	1	0.845305	0.111035	2.32323	Yes
315.314	0.00922368	0.00437607	1	0.994696	1	0.30355	No
315.569	-0.00205084	-0.000712514	1	0.989256	0.99215	0.304278	No
321.111	-0.00568369	-0.00121668	1	0.935532	1	0.285495	No
322.721	-0.00350144	0.00105653	1	0.981977	1	0.299668	No
322.953	0.00135056	0.0012891	1	0.967685	0.984695	0.299897	No
324.931	-0.00850573	-0.00273634	1	0.765689	1	0.233664	No
325.292	-0.00739123	-0.00179726	1	0.744101	0.999433	0.227205	No
328.656	-0.00123354	0.000231249	1	0.979711	1	0.298977	No
328.764	0.00548889	0.00363079	1	0.985089	0.677689	0.443593	No
333.319	-0.00402463	-0.000536089	1	0.755188	1	0.230459	No
333.36	-0.00402463	-0.000536089	1	0.757828	0.203692	1.13536	No
351.52	-0.00295038	0.00103787	1	0.907462	1	0.276929	No
368.51	0.00993312	0.00450971	1	0.77644	1	0.236945	No
373.108	0.00784578	0.00393987	1	0.833283	1	0.254292	No
378.722	-0.00143336	0.000147212	1	0.97327	1	0.297011	No
379.385	-0.00456005	0.000702768	1	0.91403	1	0.278933	No
380.535	-0.0107176	-0.00327466	1	0.786569	1	0.240036	No
383.448	0.0054855	0.0017615	1	0.881586	1	0.269032	No
391.329	-0.0116754	-0.00364355	1	0.969819	1	0.295958	No
392.58	0.00376222	0.00205861	1	0.979538	1	0.298924	No
396.3	-0.0107176	-0.00327466	1	0.765506	1	0.233608	No
397.567	-0.0107176	-0.00327466	1	0.899558	1	0.274516	No
398.34	-0.008016	-0.00216293	1	0.971797	1	0.296562	No
400.706	-0.000191498	0.000664598	1	0.871258	1	0.26588	No
401.712	0.000103338	0.00078441	1	0.766642	1	0.233955	No
401.733	0.00135862	0.00165954	1	0.765066	0.128869	1.81171	Yes
401.734	1.86e-05	0.0011154	1	0.765014	0.0514599	4.5367	Yes
402.309	-0.002184	-0.000157048	1	0.737004	0.999996	0.224911	No
402.445	-0.0134673	-0.00415622	1	0.735185	0.775254	0.289396	No
410.274	-0.0107176	-0.00327466	1	0.766338	1	0.233862	No
413.126	0.00618172	0.0029348	1	0.993817	1	0.303281	No
418.257	-0.00802306	-0.00254029	1	0.870216	1	0.265562	No
420.729	0.0053408	0.00291949	1	0.964902	1	0.294458	No
422.638	0.00953383	0.00444366	1	0.768052	1	0.234385	No
428.651	0.00212191	0.00197099	1	0.868853	1	0.265147	No
428.792	-0.00792197	-0.00212543	1	0.852461	0.817797	0.318104	No
430.729	0.00663309	0.00381615	1	0.739694	1	0.225731	No
435.446	0.00607342	0.00322972	1	0.890551	1	0.271768	No
435.594	-0.00792925	-0.00250216	1	0.873406	0.850317	0.313455	No
436.679	-0.00849757	-0.00236084	1	0.762192	1	0.232597	No
448.87	0.0021141	0.00159974	1	0.946978	1	0.288988	No
449.538	-0.00402492	-0.000536207	1	0.875529	1	0.267184	No
450.458	-0.0129056	-0.00401892	1	0.776668	1	0.237015	No
454.41	-0.00884449	-0.00250595	1	0.984273	1	0.300369	No
454.431	-0.000812063	0.000777573	1	0.985221	0.160019	1.87889	Yes
455.323	-0.000191498	0.000664598	1	0.984081	1	0.30031	No
456.858	0.00953383	0.00444366	1	0.83622	1	0.255188	No
463.601	-0.00802306	-0.00254029	1	0.863856	1	0.263621	No
464.458	-0.00750553	-0.00195937	1	0.773511	1	0.236051	No
464.651	-0.00688394	-0.00207754	1	0.758922	0.945076	0.245059	No
473.323	0.00447105	0.00256223	1	0.784683	1	0.23946	No
473.405	0.00922319	0.00437594	1	0.792433	0.453816	0.532871	No
478.45	0.0053762	0.00329841	1	0.771129	1	0.235324	No
478.503	0.00516687	0.00284799	1	0.766912	0.26783	0.873826	No
486.028	-0.0108514	-0.00332953	1	0.73834	1	0.225318	No
493.622	-0.0111994	-0.00347218	1	0.741765	1	0.226363	No
500.53	-0.00750553	-0.00195937	1	0.739314	1	0.225615	No
502.319	-0.00197698	-0.000755419	1	0.903189	1	0.275625	No
509.314	-0.0019241	0.000325561	1	0.904654	1	0.276072	No
514.653	-0.00123334	0.000231333	1	0.745393	1	0.22747	No
516.317	-0.0107277	-0.00364608	1	0.907038	1	0.276799	No
519.454	0.00278398	0.00187239	1	0.863512	1	0.263517	No
521.76	-0.00183021	0.000363432	1	0.751944	1	0.229469	No
523.196	0.00996678	0.0043657	1	0.895567	1	0.273299	No
523.235	-0.00850551	-0.00273626	1	0.900048	0.226216	1.21418	No
528.627	0.00651213	0.00376807	1	0.745935	1	0.227636	No
536.634	0.00654253	0.00342007	1	0.834775	1	0.254747	No
538.581	0.00133182	0.00164867	1	0.994814	1	0.303586	No
542.767	-0.00467304	-0.00117862	1	0.755762	1	0.230634	No
542.847	-0.00802306	-0.00254029	1	0.761105	0.429661	0.540578	No
543.326	-0.0120444	-0.00377115	1	0.803208	0.999977	0.245119	No
546.846	0.0032399	0.00194697	1	0.923736	1	0.281895	No
547.83	-0.00688394	-0.00207754	1	0.812368	1	0.247909	No
551.494	0.00548889	0.00363079	1	0.93552	1	0.285491	No
558.292	-0.00792925	-0.00250216	1	0.916542	1	0.2797	No
561.731	0.00852643	0.00418311	1	0.819073	1	0.249955	No
561.771	0.00652557	0.00377341	1	0.814695	0.212449	1.17025	No
562.448	-0.00197698	-0.000755419	1	0.75514	1	0.230445	No
565.32	-0.00433846	-0.00104134	1	0.921559	1	0.281231	No
567.701	0.0103618	0.00457529	1	0.932767	1	0.284651	No
570.633	0.00496161	0.00312761	1	0.752158	1	0.229535	No
570.654	-0.00256639	6.21e-05	1	0.753388	0.127152	1.80814	Yes
571.305	-0.0107176	-0.00327466	1	0.808827	1	0.246828	No
573.263	-0.00231801	-0.000211508	1	0.990792	1	0.302358	No
573.27	0.00536756	0.00293049	1	0.990995	0.115427	2.62002	Yes
576.562	-0.00123334	0.000231333	1	0.74669	1	0.227866	No
576.562	-0.00205791	0.000270672	1	0.74669	0.0750463	3.03634	Yes
579.84	0.00883166	0.00427276	1	0.970885	1	0.296283	No
580.674	-0.00582408	-0.00165043	1	0.993885	1	0.303302	No
582.7	-0.00134765	0.00055892	1	0.816295	1	0.249107	No
584.597	0.00738752	0.00376138	1	0.752231	1	0.229557	No
586.853	-0.0107277	-0.00364608	1	0.97296	1	0.296917	No
588.896	0.00485914	0.0027215	1	0.906252	1	0.27656	No
588.905	-0.00668267	-0.00199651	1	0.905249	0.112113	2.46405	Yes
588.926	0.00523376	0.00287549	1	0.902925	0.0893688	3.08322	Yes
595.681	-1.73e-05	0.000735396	1	0.927236	1	0.282963	No
595.71	0.0021141	0.00159974	1	0.924219	0.183701	1.53533	No
595.729	0.0021141	0.00159974	1	0.922258	0.104262	2.69939	Yes
597.927	0.00752188	0.00381494	1	0.735155	1	0.224346	No
599.345	-0.00134765	0.00055892	1	0.821241	1	0.250617	No
603.67	-0.0016075	-0.000610898	1	0.813468	1	0.248245	No
608.608	0.00144414	0.00132717	1	0.993747	1	0.30326	No
617.778	-0.00792925	-0.00250216	1	0.798374	1	0.243639	No
618.319	0.00412289	0.00241998	1	0.753847	0.999996	0.230051	No
618.74	0.00418985	0.00244734	1	0.73681	0.999888	0.224876	No
619.505	-0.00528272	-0.00105219	1	0.752292	1	0.229576	No
619.51	-0.000812063	0.000777573	1	0.752617	0.0870624	2.63805	Yes
620.772	0.00993312	0.00450971	1	0.876879	1	0.267596	No
628.333	-0.00471539	-0.00143444	1	0.939826	1	0.286805	No
632.299	-0.00448569	-0.00110173	1	0.752856	1	0.229748	No
632.451	0.00269752	0.00220649	1	0.744902	0.84715	0.268336	No
632.531	0.00641649	0.00386815	1	0.741638	0.419788	0.53914	No
633.576	-0.00205791	0.000270672	1	0.759125	1	0.231661	No
635.66	0.00548889	0.00363079	1	0.968734	1	0.295627	No
636.295	0.00949125	0.00443542	1	0.994634	1	0.303531	No
638.416	0.00618172	0.0029348	1	0.831213	1	0.25366	No
646.147	-0.0118243	-0.00405741	1	0.760182	1	0.231983	No
649.301	-0.00581795	-0.00127176	1	0.942115	1	0.287504	No
651.285	0.0053762	0.00329841	1	0.950874	1	0.290177	No
656.384	-0.0021239	0.00101503	1	0.951325	1	0.290314	No
657.631	0.00752969	0.00418384	1	0.990034	1	0.302127	No
664.514	0.00785442	0.00430647	1	0.992683	1	0.302935	No
668.875	0.00523376	0.00287549	1	0.79178	1	0.241626	No
669.326	-0.0134673	-0.00415622	1	0.840188	0.999959	0.256409	No
680.752	-0.0021358	0.00037744	1	0.784649	1	0.23945	No
685.315	0.00118438	0.00158889	1	0.99476	1	0.303569	No
687.003	0.00346708	0.00215095	1	0.863782	1	0.263599	No
687.67	0.00656935	0.00343092	1	0.790594	1	0.241264	No
688.497	-0.00850551	-0.00273626	1	0.738068	1	0.225235	No
691.585	0.00777811	0.00391432	1	0.973792	1	0.297171	No
691.61	0.00726659	0.00371317	1	0.975323	0.171913	1.73133	Yes
694.576	0.0032399	0.00194697	1	0.79803	1	0.243533	No
697.841	0.00953383	0.00444366	1	0.90815	1	0.277139	No
698.54	0.00997598	0.0045163	1	0.972067	1	0.296644	No
698.581	-0.00582408	-0.00165043	1	0.974669	0.243987	1.21907	No
701.441	0.00687767	0.00355594	1	0.81001	1	0.247189	No
701.462	0.00687767	0.00355594	1	0.807811	0.135097	1.82475	Yes
701.462	0.00687767	0.00355594	1	0.807811	0.0532066	4.63323	Yes
701.462	0.00687767	0.00355594	1	0.807811	0.0331266	7.4417	Yes
703.006	0.0053762	0.00329841	1	0.739874	1	0.225786	No
709.135	-0.00126692	-0.000204813	1	0.750433	1	0.229009	No
709.402	-0.00461951	-0.00115665	1	0.739113	0.992273	0.22731	No
710.25	0.0065454	0.00329428	1	0.7516	1	0.229365	No
710.981	0.00713233	0.00365937	1	0.814163	1	0.248457	No
718.313	-0.00687502	-0.00170542	1	0.853806	1	0.260555	No
726.736	-0.0016075	-0.000610898	1	0.986686	1	0.301105	No
732.804	0.00509535	0.00318271	1	0.914339	1	0.279027	No
740.503	-0.00202488	-0.000724278	1	0.976814	1	0.298093	No
742.792	0.000688507	0.00138773	1	0.871073	1	0.265824	No
743.264	-0.0021239	0.00101503	1	0.81699	0.999976	0.249325	No
744.706	-0.0107277	-0.00364608	1	0.735716	1	0.224517	No
745.729	-0.00202488	-0.000724278	1	0.797653	1	0.243418	No
750.161	-0.00259315	5.11e-05	1	0.826262	1	0.252149	No
756.303	0.00758381	0.00420428	1	0.921909	1	0.281337	No
756.65	0.00412289	0.00241998	1	0.883219	0.999299	0.269719	No
762.263	-0.00268682	1.27e-05	1	0.992437	1	0.30286	No
770.967	-0.000819953	0.000405181	1	0.841899	1	0.256921	No
777.83	0.0021141	0.00159974	1	0.855685	1	0.261128	No
779.81	0.00798112	0.00399098	1	0.740186	1	0.225881	No
780.542	-0.00123334	0.000231333	1	0.78849	1	0.240622	No
784.508	0.00541632	0.00331494	1	0.890935	1	0.271885	No
788.342	-0.00402492	-0.000536207	1	0.878956	1	0.268229	No
789.975	0.00798112	0.00399098	1	0.994997	1	0.303642	No
791.74	-0.00199896	-0.000736742	1	0.861868	1	0.263015	No
792.553	0.00202822	0.00193264	1	0.775762	1	0.236738	No
799.66	-0.0107176	-0.00327466	1	0.765718	1	0.233673	No
800.445	-0.00849757	-0.00236084	1	0.735002	1	0.224299	No
800.808	-0.00307487	-0.000146485	1	0.742098	0.999463	0.226587	No
806.59	-0.00205791	0.000270672	1	0.769655	1	0.234874	No
807.403	0.0021141	0.00159974	1	0.735017	1	0.224304	No
810.729	0.00953383	0.00444366	1	0.993255	1	0.30311	No
814.735	0.00953383	0.00444366	1	0.740806	1	0.22607	No
816.617	0.00683747	0.00353961	1	0.918284	1	0.280231	No
820.617	-0.00403061	-0.000915066	1	0.764744	1	0.233376	No
821.822	0.00651213	0.00376807	1	0.745007	1	0.227353	No
824.409	0.00814351	0.00405231	1	0.983779	1	0.300218	No
825.764	0.00798112	0.00399098	1	0.955494	1	0.291586	No
827.782	0.00778677	0.00428092	1	0.752476	1	0.229632	No
827.851	-0.00123334	0.000231333	1	0.748665	0.352723	0.64773	No
827.853	-0.00850551	-0.00273626	1	0.748557	0.0697428	3.27541	Yes
828.791	0.00778677	0.00428092	1	0.744449	1	0.227182	No
828.815	-0.00471539	-0.00143444	1	0.74551	0.134698	1.689	Yes
831.413	0.00702142	0.00397469	1	0.98484	1	0.300542	No
834.757	-0.00537015	-0.000942777	1	0.752848	1	0.229745	No
843.675	-0.00582408	-0.00165043	1	0.819457	1	0.250072	No
859.349	-0.00106646	0.000673713	1	0.985295	1	0.300681	No
864.086	-0.00122714	0.000608117	1	0.768416	1	0.234496	No
874.688	-0.00582408	-0.00165043	1	0.950818	1	0.29016	No
876.378	0.00559279	0.00227529	1	0.771665	1	0.235488	No
877.611	0.00540769	0.00294699	1	0.742418	1	0.226562	No
877.691	0.00798973	0.00435757	1	0.745843	0.424704	0.53592	No
880.333	0.00590627	0.00303358	1	0.987023	1	0.301208	No
880.389	-0.0026471	-0.000759053	1	0.989111	0.333235	0.905803	No
887.521	-0.000566587	0.000511733	1	0.9932	1	0.303093	No
891.698	0.00427332	0.0014474	1	0.74801	1	0.228269	No
894.799	-0.00144137	0.000520656	1	0.994347	1	0.303443	No
898.614	0.00953383	0.00444366	1	0.74488	1	0.227314	No
905.698	0.000433934	0.00128425	1	0.749982	1	0.228871	No
911.159	0.0101474	0.00454263	1	0.782507	1	0.238796	No
912.042	0.00524964	0.00186308	1	0.735514	1	0.224456	No
912.112	-0.00231801	-0.000211508	1	0.735041	0.361739	0.620092	No
912.116	-0.00540223	-0.00165221	1	0.735032	0.0715475	3.1351	Yes
913.292	0.00278398	0.00187239	1	0.798746	1	0.243752	No
916.347	0.0053762	0.00329841	1	0.968928	1	0.295686	No
916.472	-0.00433846	-0.00104134	1	0.959503	0.768015	0.381256	No
925.382	0.00993312	0.00450971	1	0.761438	1	0.232367	No
925.837	0.00811645	0.00404209	1	0.738718	0.999957	0.225443	No
926.038	0.0021141	0.00159974	1	0.735227	0.953687	0.235264	No
933.644	0.00540769	0.00294699	1	0.751162	1	0.229231	No
934.056	-0.00649483	-0.00192088	1	0.781567	0.999865	0.238542	No
934.469	0.00412289	0.00241998	1	0.823495	0.999879	0.251335	No
944.757	-0.00123334	0.000231333	1	0.926223	1	0.282654	No
947.708	-0.002184	-0.000157048	1	0.757348	1	0.231118	No
948.604	-0.00205791	0.000270672	1	0.843077	1	0.25728	No
959.372	-0.0107176	-0.00327466	1	0.852488	1	0.260152	No
963.311	0.00906935	0.00433549	1	0.927374	1	0.283005	No
965.84	0.00531946	0.00185743	1	0.911393	1	0.278128	No
978.347	-0.00849757	-0.00236084	1	0.994294	1	0.303427	No
989.307	0.00517559	0.00321576	1	0.742215	1	0.226501	No
996.403	0.00418985	0.00244734	1	0.747261	1	0.22804	No
1001.6	0.00997598	0.0045163	1	0.814327	1	0.248507	No
1002.62	0.00997598	0.0045163	1	0.738894	1	0.225487	No
1002.73	-0.000312112	0.000615584	1	0.736443	0.606604	0.370487	No
1003.93	-0.00277579	0.000111737	1	0.787371	1	0.240281	No
1008.55	-0.0046672	-0.000799685	1	0.817569	1	0.249496	No
1009.78	0.00381155	0.00280473	1	0.735554	1	0.224468	No
1010.85	0.00692445	0.00407532	1	0.781626	1	0.238527	No
1017.6	0.00558594	0.00353789	1	0.76271	1	0.232755	No
1019.66	0.00264228	0.00384485	1	0.970787	1	0.296253	No
1020.33	0.00135862	0.00165954	1	0.994984	1	0.303638	No
1030.66	0.00316679	0.00239636	1	0.736436	1	0.224737	No
1033.73	0.0049528	0.00276	1	0.977632	1	0.298342	No
1034.35	0.00293886	0.00230414	1	0.994927	1	0.30362	No
1038.69	0.00953383	0.00444366	1	0.774539	1	0.236365	No
1044.66	-0.00236279	-0.000668052	1	0.735879	1	0.224567	No
1044.71	0.00953383	0.00444366	1	0.735286	0.270885	0.828344	No
1047.36	-0.00402492	-0.000536207	1	0.953287	1	0.290913	No
1057.12	0.00412289	0.00241998	1	0.850738	1	0.259618	No
1058.86	-0.00537015	-0.000942777	1	0.735713	1	0.224516	No
1061.28	-0.0107176	-0.00327466	1	0.949327	1	0.289704	No
1065.65	-0.0016075	-0.000610898	1	0.735339	1	0.224402	No
1070.35	-0.00802306	-0.00254029	1	0.933317	1	0.284819	No
1072.49	0.00567484	0.00185365	1	0.737489	1	0.225058	No
1072.62	0.00042518	0.000914546	1	0.735466	0.709468	0.316351	No
1073.55	-0.000167861	0.00117085	1	0.770125	1	0.235018	No
1079.75	-0.00737984	-0.00227884	1	0.735198	1	0.224359	No
1080.63	0.00953383	0.00444366	1	0.778795	1	0.237664	No
1083.54	0.00551137	0.00363972	1	0.988406	1	0.30163	No
1085.08	0.00922319	0.00437594	1	0.84682	1	0.258422	No
1088.47	0.00953383	0.00444366	1	0.871574	1	0.265977	No
1093.75	0.00922319	0.00437594	1	0.735505	1	0.224453	No
1094.55	0.00644322	0.00387905	1	0.774844	1	0.236458	No
