# Supplementary material for: Point-process modeling of secondary crashes
Source: PLoS One. 2023 Dec 13;18(12):e0295343. doi: 10.1371/journal.pone.0295343 (PMC10718442; doi:10.1371/journal.pone.0295343)
Supplement: S1 File — (ZIP) [file pone.0295343.s001.zip › Supplement material/Sinusoidal background/Sanford_sinusoidal.xlsx]

## Sheet: revent_Sanford_2miles_3years_we
tt	xx	yy	flag	bkgd	prob	lambd	Secondary crash
1.28819	-0.000333812	-0.00239862	1	0.992695	1	0.240054	No
3.33333	0.00517284	0.00571646	1	0.807472	1	0.195263	No
9.18333	-0.0035033	-0.00409756	1	0.93403	1	0.225868	No
9.68194	0.00454936	0.0058366	1	0.879404	0.983719	0.216178	No
12.334	-0.00929469	-0.0105917	1	0.765995	1	0.185233	No
23.6576	-0.00629784	-0.00722147	1	0.877884	1	0.21229	No
23.6604	-0.00929469	-0.0105917	1	0.877561	0.209005	1.01534	Yes
46.7889	-0.00351915	-0.000982318	1	0.740749	1	0.179128	No
51.7326	0.00424293	0.00548798	1	0.860388	1	0.208059	No
52.541	0.00753014	0.00908434	1	0.775159	0.999369	0.187568	No
57.7403	0.000271974	0.00011153	1	0.961875	1	0.232601	No
57.8056	-0.006404	-0.00734054	1	0.956618	0.363501	0.636393	Yes
58.6576	-0.00306644	-0.00262828	1	0.866976	0.999479	0.209762	No
61.6806	-0.00474403	-0.00547875	1	0.810079	1	0.195894	No
75.6597	-0.00539065	-0.00620398	1	0.811838	1	0.196319	No
88.7326	-0.00485019	-0.00559782	1	0.742826	1	0.179631	No
112.181	-0.000333812	-0.00239862	1	0.976551	1	0.23615	No
112.792	0.00753014	0.00908434	1	0.994993	0.995751	0.241636	No
113.583	-0.00543891	-0.0062581	1	0.962457	0.999389	0.232884	No
113.701	-0.00929469	-0.0105917	1	0.952783	0.503403	0.45769	No
117.288	-0.00274793	-0.00362903	1	0.785832	1	0.19003	No
118.743	-0.0073701	-0.00842121	1	0.944149	1	0.228315	No
126.392	-0.00411925	-0.00477256	1	0.988603	1	0.239065	No
131.567	0.0026725	0.0037013	1	0.818003	1	0.19781	No
132.434	-0.00327758	-0.0011564	1	0.916832	0.999718	0.221771	No
132.712	-0.00503356	-0.00580348	1	0.944716	0.852509	0.267976	No
135.209	0.0031682	0.0034281	1	0.895142	1	0.216464	No
138.487	0.00313002	0.00338451	1	0.811329	1	0.196196	No
143.604	0.00753014	0.00908434	1	0.75299	1	0.182088	No
151.656	-0.00929469	-0.0105917	1	0.746907	1	0.180618	No
151.722	-0.00429206	-0.00496805	1	0.750341	0.310995	0.583442	Yes
152.732	-0.00351915	-0.000982318	1	0.842836	0.999905	0.203834	No
154.729	-0.00543891	-0.0062581	1	0.994801	1	0.240563	No
155.308	-0.00351915	-0.000982318	1	0.97398	0.993853	0.236985	No
155.662	-0.00327758	-0.0011564	1	0.946343	0.929788	0.246126	No
155.886	0.00125574	0.00125345	1	0.924358	0.755183	0.295993	No
156.16	-0.00671073	-0.0078351	1	0.894374	0.827812	0.261264	No
161.531	0.00786217	0.00894166	1	0.994271	1	0.240435	No
163.292	-0.00433981	-0.00502256	1	0.876989	1	0.212074	No
164.144	0.00786217	0.00894166	1	0.783812	0.999613	0.189615	No
174.882	-0.000205227	-0.00238402	1	0.967963	1	0.234073	No
182.597	-0.00701208	-0.00802235	1	0.994999	1	0.240611	No
187.333	0.00364922	0.00481253	1	0.808923	1	0.195614	No
196.333	-0.0016829	-0.00459668	1	0.992409	1	0.239985	No
198.66	0.00786217	0.00894166	1	0.82374	1	0.199197	No
198.667	0.00786217	0.00894166	1	0.822971	0.205948	0.966319	Yes
198.684	-0.006404	-0.00734054	1	0.821054	0.130832	1.51758	Yes
204.448	0.000309775	0.000155446	1	0.953693	1	0.230623	No
227.042	-0.00305497	-0.0026181	1	0.777922	1	0.188118	No
228.75	0.00786217	0.00894166	1	0.765628	1	0.185144	No
232.236	-0.00411911	-0.00406061	1	0.964715	1	0.233288	No
232.41	0.00786217	0.00894166	1	0.95052	0.65018	0.353526	No
239.237	-0.00895817	-0.0102118	1	0.963245	1	0.232932	No
254.583	-0.00327758	-0.0011564	1	0.815727	1	0.19726	No
254.722	-0.00895817	-0.0102118	1	0.801184	0.515256	0.376013	No
257.75	-0.00351915	-0.000982318	1	0.877609	1	0.212224	No
259.876	0.00753014	0.00908434	1	0.982612	1	0.237616	No
259.922	0.00753014	0.00908434	1	0.980266	0.319443	0.742068	Yes
267.778	-0.00430161	-0.00497895	1	0.903745	1	0.218544	No
270.792	-0.00351915	-0.000982318	1	0.77814	1	0.18817	No
271.542	-0.00305497	-0.0026181	1	0.857629	0.99892	0.207617	No
281.663	-0.00570504	-0.0059505	1	0.912344	1	0.220623	No
284.417	-0.00327758	-0.0011564	1	0.753178	1	0.182134	No
284.701	-0.00629784	-0.00722147	1	0.773576	0.83522	0.223973	No
286.722	-0.00895817	-0.0102118	1	0.977032	1	0.236266	No
293.831	-0.0016829	-0.00459668	1	0.983889	1	0.237924	No
302.986	-0.00929469	-0.0105917	1	0.869037	1	0.210151	No
304.701	-0.00356404	-0.00342697	1	0.735219	1	0.177791	No
305.331	-0.00327758	-0.0011564	1	0.751465	0.99542	0.182556	No
306.69	-0.00719599	-0.00822704	1	0.885772	0.999999	0.214198	No
309.833	0.00792576	0.00902065	1	0.884651	1	0.213927	No
309.869	0.00317043	0.00426781	1	0.880546	0.274863	0.774692	Yes
321.382	0.000782756	0.000704449	1	0.959803	1	0.2321	No
322.742	-0.00430161	-0.00497895	1	0.980893	0.999999	0.2372	No
326.353	-0.00430161	-0.00497895	1	0.756159	1	0.182855	No
329.003	0.00697184	0.0078358	1	0.99296	1	0.240118	No
329.286	0.00753014	0.00908434	1	0.994615	0.865204	0.27799	No
329.51	-0.00920724	-0.0100248	1	0.989978	0.763402	0.313592	No
331.302	-0.00327758	-0.0011564	1	0.824036	1	0.199269	No
336.624	-0.00650924	-0.00692535	1	0.984861	1	0.23816	No
336.667	-0.00539065	-0.00620398	1	0.982821	0.315065	0.754341	Yes
336.668	-0.00539065	-0.00620398	1	0.982753	0.152148	1.56197	Yes
337.747	0.00466682	0.00513882	1	0.885966	0.999926	0.214261	No
338.444	0.00655289	0.0080532	1	0.806645	0.997954	0.195463	No
344.688	-0.00929469	-0.0105917	1	0.89069	1	0.215387	No
352.379	-0.00327758	-0.0011564	1	0.809582	1	0.195773	No
352.828	-0.00351915	-0.000982318	1	0.767784	0.968496	0.191705	No
355.613	-0.00330763	-0.001149	1	0.891947	1	0.215691	No
356.135	-0.000333812	-0.00239862	1	0.946685	0.988356	0.231625	No
359.524	-0.00929469	-0.0105917	1	0.792907	1	0.191741	No
363.583	0.00753014	0.00908434	1	0.980783	1	0.237173	No
378.263	0.00498038	0.00632695	1	0.993035	1	0.240136	No
379.483	-0.00448301	-0.00518601	1	0.903321	0.999994	0.218443	No
381.527	0.00534752	0.00673801	1	0.735059	1	0.177752	No
382.743	0.00363019	0.00479088	1	0.801941	0.999993	0.193927	No
386.712	-0.00430138	-0.00497869	1	0.874891	1	0.211567	No
390.21	-0.00527451	-0.00607372	1	0.856037	1	0.207007	No
392.369	0.000384964	-0.00182416	1	0.98909	1	0.239182	No
392.931	-0.000333812	-0.00239862	1	0.954792	0.992428	0.23265	No
402.822	0.00420868	0.00461584	1	0.740259	1	0.17901	No
411.073	-6.38e-05	-0.00236175	1	0.846562	1	0.204716	No
413.274	-0.00327758	-0.0011564	1	0.990354	1	0.239488	No
416.799	0.00753013	0.00908434	1	0.740746	1	0.179128	No
422.6	-0.00833332	-0.00950643	1	0.771086	1	0.186464	No
426.514	0.00527762	0.00583607	1	0.985601	1	0.238338	No
432.035	-0.00327758	-0.0011564	1	0.848713	1	0.205236	No
435.91	-0.00447344	-0.0051751	1	0.836593	1	0.202305	No
437.735	-0.00402115	-0.00466505	1	0.740479	1	0.179063	No
441.755	-0.00912198	-0.0103967	1	0.958518	1	0.231789	No
441.819	0.00786261	0.0089422	1	0.953114	0.360897	0.638638	Yes
443.186	0.00086779	0.00080315	1	0.804366	0.999998	0.194513	No
445.736	-0.000333812	-0.00239862	1	0.819039	1	0.19806	No
447.298	0.000384964	-0.00182416	1	0.977392	1	0.236354	No
449.863	-0.00292304	-0.00269526	1	0.837799	1	0.202597	No
449.9	-0.00296132	-0.00273895	1	0.833525	0.268519	0.750649	Yes
450.44	0.00786261	0.0089422	1	0.77823	0.980672	0.191901	No
451.653	-0.00375552	-0.00364555	1	0.739082	0.999992	0.178727	No
454.758	-0.00719621	-0.00822729	1	0.994402	1	0.240467	No
463.676	-0.00430138	-0.00497869	1	0.855009	1	0.206759	No
463.754	-0.00430138	-0.00497869	1	0.845968	0.36674	0.557813	No
478.368	-0.000248113	-0.00239077	1	0.778011	1	0.188139	No
483.393	0.0046165	0.00591298	1	0.97629	1	0.236087	No
484.629	-0.00343457	-0.00402224	1	0.85398	0.999995	0.206511	No
488.374	-0.00351915	-0.000982318	1	0.905141	1	0.218882	No
490.723	-0.00466829	-0.00467872	1	0.950126	1	0.22976	No
494.75	-0.00430138	-0.00497869	1	0.835217	1	0.201972	No
499.783	0.00753013	0.00908434	1	0.745959	1	0.180388	No
499.986	-0.00362126	-0.00473799	1	0.738454	0.665255	0.268429	No
500.205	0.00373148	0.0040711	1	0.735076	0.680072	0.261379	No
505.706	-0.00430138	-0.00497869	1	0.838655	1	0.202804	No
505.722	-0.00430138	-0.00497869	1	0.836749	0.226803	0.892151	Yes
511.778	-0.00735689	-0.00792011	1	0.939911	1	0.22729	No
515.479	-0.00134689	-0.0017043	1	0.811462	1	0.196228	No
528.615	-0.00644244	-0.00738364	1	0.745355	1	0.180242	No
539.822	-0.00430138	-0.00497869	1	0.928107	1	0.224435	No
541.158	-0.00430093	-0.00426816	1	0.781686	0.999998	0.189028	No
552.538	-0.00393316	-0.00456863	1	0.994781	1	0.240558	No
553.723	0.00221194	0.00234064	1	0.934341	0.999992	0.225945	No
562.656	0.00498038	0.00632695	1	0.74411	1	0.179941	No
564.524	0.00267264	0.00370146	1	0.830809	1	0.200907	No
564.699	-0.00368813	-0.0011523	1	0.850905	0.62816	0.32757	No
565.587	-0.00283692	-0.00259695	1	0.947824	0.999753	0.22926	No
569.413	0.000177476	-0.00226251	1	0.756155	1	0.182854	No
570.69	0.0040228	0.00523754	1	0.755569	0.999996	0.182713	No
571.212	0.0046165	0.00591298	1	0.799217	0.986133	0.195985	No
582.854	0.0047336	0.00521506	1	0.800093	1	0.193479	No
585.833	-0.00411891	-0.00477218	1	0.873111	1	0.211136	No
586.757	0.006001	0.0066658	1	0.96632	0.999857	0.23371	No
587.593	0.00786261	0.0089422	1	0.994631	0.999637	0.240609	No
598.215	0.00582163	0.00645707	1	0.737873	1	0.178433	No
600.51	0.00316838	0.0034283	1	0.949226	1	0.229542	No
602.722	0.00786261	0.0089422	1	0.921095	1	0.22274	No
606.688	0.00744037	0.00898959	1	0.862612	1	0.208597	No
606.781	-0.00468602	-0.00470173	1	0.873493	0.414136	0.510046	No
609.003	-0.00250139	-0.00320818	1	0.979422	1	0.236844	No
619.101	-0.0016829	-0.00459668	1	0.736631	1	0.178132	No
638.664	-0.00912198	-0.0103967	1	0.804273	1	0.19449	No
644.094	-0.00412987	-0.00252876	1	0.967657	1	0.233999	No
644.476	-0.000333812	-0.00239862	1	0.934702	0.947461	0.238564	No
647.174	-0.00387991	-0.00378755	1	0.740459	1	0.179058	No
649.203	-0.00578785	-0.0060519	1	0.932604	1	0.225523	No
653.126	0.00786261	0.0089422	1	0.760379	1	0.183875	No
682.767	-0.00539034	-0.00620363	1	0.785137	1	0.189862	No
683.583	-0.00471263	-0.00473624	1	0.87438	0.999481	0.211553	No
695.019	0.00786261	0.0089422	1	0.760022	1	0.183789	No
698.324	-0.000333812	-0.00239862	1	0.955809	1	0.231134	No
699.315	-0.00327758	-0.0011564	1	0.994429	0.999933	0.240489	No
700.333	0.00564984	0.00626097	1	0.934068	0.999948	0.225889	No
704.484	0.0055544	0.00615202	1	0.869407	1	0.210241	No
717.062	-6.38e-05	-0.00236175	1	0.743286	1	0.179742	No
720.349	0.00471226	0.00602192	1	0.993017	1	0.240132	No
721.867	0.00498038	0.00632695	1	0.868858	1	0.210108	No
725.51	-0.00374741	-0.00436507	1	0.879026	1	0.212567	No
726.651	0.00753013	0.00908434	1	0.982814	0.999987	0.237668	No
727.601	-0.00383217	-0.00123105	1	0.983745	0.999895	0.237915	No
727.694	-0.00421537	-0.0048805	1	0.978942	0.440149	0.537836	No
727.824	-0.00895848	-0.0102121	1	0.970819	0.464869	0.505011	No
731.075	-0.00229349	-0.0019353	1	0.745457	1	0.180267	No
733.039	-0.0052166	-0.00600876	1	0.938462	1	0.226939	No
762.535	0.00749024	0.00904223	1	0.982402	1	0.237565	No
762.685	-0.0067127	-0.00768677	1	0.973864	0.593368	0.396887	No
762.701	0.00572619	0.00634813	1	0.972832	0.220724	1.06581	Yes
770.778	-0.00912198	-0.0103967	1	0.863876	1	0.208903	No
772.126	0.00316838	0.0034283	1	0.742866	0.999998	0.179641	No
774.573	0.00564984	0.00626097	1	0.901183	1	0.217925	No
779.342	-0.00234817	-0.00283421	1	0.736244	1	0.178039	No
780.934	0.00786261	0.0089422	1	0.829558	1	0.200604	No
794.396	0.00744037	0.00898959	1	0.77861	1	0.188284	No
794.662	0.00564029	0.00625007	1	0.804106	0.812152	0.239425	No
799.771	-0.00895848	-0.0102121	1	0.757836	1	0.18326	No
803.91	-0.0043205	-0.00500051	1	0.994978	1	0.240606	No
804.858	0.00086779	0.00080315	1	0.952275	0.999889	0.230305	No
805.654	-0.0067127	-0.00768677	1	0.86749	0.999358	0.209912	No
809.663	-0.00640383	-0.00734034	1	0.921239	1	0.222774	No
812.849	-0.00912198	-0.0103967	1	0.842585	1	0.203754	No
812.888	-0.00912198	-0.0103967	1	0.838198	0.271118	0.747619	Yes
821.6	-0.00337592	-0.00395796	1	0.737462	1	0.178333	No
826.406	-0.00410955	-0.0040497	1	0.889786	1	0.215168	No
829.641	0.00479844	0.00611997	1	0.811733	1	0.196294	No
832.058	-0.00305497	-0.0026181	1	0.992852	1	0.240092	No
848.659	-0.00343457	-0.00402224	1	0.756595	1	0.18296	No
851.673	0.00564029	0.00625007	1	0.933725	1	0.225794	No
855.609	0.0047336	0.00521506	1	0.75866	1	0.18346	No
859.133	0.00786261	0.0089422	1	0.973555	1	0.235426	No
870.955	-0.00447344	-0.0051751	1	0.76011	1	0.18381	No
877.906	-0.00466829	-0.00467872	1	0.75808	1	0.183319	No
878.094	-0.00466829	-0.00467872	1	0.772018	0.637362	0.29291	No
878.76	-0.0067127	-0.00768677	1	0.839479	0.996881	0.203638	No
879.417	-0.00547721	-0.00630106	1	0.914863	0.997197	0.221855	No
882.649	0.00559257	0.0061956	1	0.844185	1	0.204141	No
889.719	0.00325428	0.00352635	1	0.833925	1	0.20166	No
911.751	-0.00164127	-0.00184784	1	0.74292	1	0.179653	No
912.622	-0.00327758	-0.0011564	1	0.746992	0.999669	0.180698	No
926.921	-0.000333812	-0.00239862	1	0.768641	1	0.185873	No
930.733	0.00498038	0.00632695	1	0.93249	1	0.225495	No
967.226	-0.0052166	-0.00600876	1	0.764642	1	0.184906	No
968.885	0.000177476	-0.00226251	1	0.774887	1	0.187384	No
972.824	-0.00338797	-0.00091927	1	0.911173	1	0.22034	No
973.606	-0.00413846	-0.00479361	1	0.821567	0.999205	0.19883	No
973.717	-0.00185341	-0.00471332	1	0.809551	0.443896	0.441018	No
973.756	-0.00447344	-0.0051751	1	0.805399	0.218725	0.890443	Yes
977.583	-0.0044352	-0.00513144	1	0.956339	1	0.231262	No
981.781	0.00564029	0.00625007	1	0.736575	1	0.178119	No
991.699	0.00582163	0.00645707	1	0.968196	1	0.23413	No
995.29	-0.00334659	-0.00392582	1	0.755139	1	0.182608	No
1003.64	-0.00430138	-0.00497869	1	0.76287	1	0.184478	No
1005.33	-0.00351915	-0.000982318	1	0.940277	1	0.227378	No
1007.98	0.00506694	0.00642467	1	0.883015	1	0.213531	No
1010.08	-0.00139309	-0.00196695	1	0.737193	1	0.178268	No
1010.6	0.0048942	0.00622891	1	0.761229	0.984083	0.187058	No
1013.66	-0.00430138	-0.00497869	1	0.990489	1	0.239521	No
1023.2	-0.00474811	-0.00478226	1	0.755769	1	0.18276	No
1023.64	-0.0064907	-0.00743777	1	0.737158	0.961491	0.185399	No
1030.28	-0.00466829	-0.00467872	1	0.750259	1	0.181428	No
1036.95	0.006001	0.0066658	1	0.771734	1	0.186621	No
1038.5	-0.00196086	-0.00240238	1	0.759665	1	0.183703	No
1042.24	-0.00164127	-0.00184784	1	0.950471	1	0.229843	No
1044.61	-0.00253439	-0.00303733	1	0.736663	1	0.17814	No
1046.91	-0.00381585	-0.00444007	1	0.90847	1	0.219687	No
1052.84	-0.00486921	-0.00492699	1	0.79109	1	0.191302	No
1056.63	0.00498038	0.00632695	1	0.907826	1	0.219531	No
1059.48	-0.0016864	-0.0020836	1	0.762381	1	0.184359	No
1061.48	-4.96e-05	-0.00235951	1	0.965832	1	0.233558	No
1064.75	-0.00170045	-0.00193782	1	0.782076	1	0.189122	No
1075.35	0.00636558	0.00709739	1	0.958716	1	0.231837	No
1091.68	-0.00191891	-0.00474685	1	0.89175	1	0.215643	No
1094.97	0.00670879	0.00750906	1	0.815489	1	0.197202	No
1095.71	-0.00448301	-0.00518601	1	0.900758	0.998899	0.218062	No
