# Supplementary material for: Point-process modeling of secondary crashes
Source: PLoS One. 2023 Dec 13;18(12):e0295343. doi: 10.1371/journal.pone.0295343 (PMC10718442; doi:10.1371/journal.pone.0295343)
Supplement: S1 File — (ZIP) [file pone.0295343.s001.zip › Supplement material/Sinusoidal background/Tampa_Sinusoidal.xlsx]

## Sheet: revent_Tampa_2miles_3years_week
tt	xx	yy	flag	bkgd	prob	lambd	Secondary crash
0.988889	-0.00568031	-0.000246729	1	0.994576	1	0.585496	No
4.70694	-0.00842723	0.000366517	1	0.735996	1	0.433273	No
7.7	-0.00400679	-0.000348013	1	0.988237	1	0.581765	No
11.6937	-0.0127963	-5.8e-05	1	0.736077	1	0.433321	No
14.4167	-0.0147144	-0.000147954	1	0.974993	1	0.573968	No
18.4868	0.00267306	0.000549591	1	0.735107	1	0.43275	No
18.4896	0.00267306	0.000549591	1	0.735095	0.254983	1.69714	Yes
20.1389	-0.00172549	-0.000439497	1	0.84885	1	0.499709	No
20.3576	-0.00914406	0.000274786	1	0.874393	0.906991	0.567532	No
25.3889	-0.0135171	-7.68e-06	1	0.735814	1	0.433166	No
29.3618	-0.00180069	0.000403718	1	0.988315	1	0.581811	No
32.3278	-0.00691561	0.00047675	1	0.736462	1	0.433548	No
36.7153	-0.00599079	0.000484823	1	0.967935	1	0.569813	No
36.7972	-0.0147144	-0.000147954	1	0.961805	0.589243	0.960902	No
37.6806	-0.00698788	0.000474932	1	0.870851	0.999992	0.512664	No
38.0042	-0.00540644	-0.000267842	1	0.833312	0.977498	0.501855	No
39.8368	0.0121929	0.000418948	1	0.741797	1	0.436688	No
44.7715	-0.0135171	-7.68e-06	1	0.858026	1	0.505111	No
45.7167	-0.0082695	0.000384635	1	0.762821	0.999997	0.449066	No
50.4896	-0.0092014	0.000267323	1	0.979854	1	0.57683	No
57.325	-0.00691561	0.00047675	1	0.986839	1	0.580942	No
58.625	0.00380038	0.000558603	1	0.870793	1	0.512627	No
59.6646	0.00146657	0.000294104	1	0.763895	0.999999	0.449697	No
60.7167	-0.00591852	0.000484823	1	0.739611	0.999999	0.435401	No
61.4521	-0.00181514	0.000404151	1	0.787178	0.999943	0.46343	No
62.5187	-0.0127963	-5.8e-05	1	0.905672	1	0.53316	No
65.5903	-0.0120747	-4.15e-05	1	0.872667	1	0.51373	No
65.6069	-0.0120747	-4.15e-05	1	0.87072	0.332114	1.54339	Yes
65.8139	-0.00887167	0.000310234	1	0.846571	0.816588	0.610305	No
66.2333	0.0132107	-0.000414865	1	0.800435	0.993688	0.474201	No
66.6049	-0.00290946	-0.000392012	1	0.766981	0.987762	0.457108	No
68.3194	-0.00372134	0.000461703	1	0.776926	1	0.457368	No
68.5312	-0.000442762	0.00038084	1	0.796638	0.889159	0.527434	No
68.5646	0.0098958	0.00039298	1	0.799985	0.358544	1.31349	Yes
71.6382	-0.00454462	0.000484823	1	0.966757	1	0.56912	No
74.5139	-0.00809099	0.00057713	1	0.735908	1	0.433221	No
77.5076	-0.00536931	0.000484823	1	0.988029	1	0.581642	No
83.5556	0.00267306	0.000549591	1	0.915837	1	0.539144	No
90.3972	-0.00914406	0.000274786	1	0.900438	1	0.530078	No
93.6806	-0.00581735	0.000484823	1	0.853381	1	0.502376	No
99.4319	0.00976569	0.000391742	1	0.975599	1	0.574325	No
99.5319	-0.00691561	0.00047675	1	0.969011	0.653357	0.873101	No
114.652	-0.011494	-0.000255177	1	0.850171	1	0.500487	No
116.381	-0.00249383	0.000424476	1	0.735638	1	0.433063	No
119.397	0.00986689	0.000392705	1	0.988067	1	0.581664	No
125.34	-0.00497881	0.000484823	1	0.904523	1	0.532483	No
130.365	-0.00743541	0.000460191	1	0.73592	1	0.433228	No
130.805	0.00625439	0.000453493	1	0.75184	0.995386	0.444652	No
132.33	-0.0092014	0.000267323	1	0.905443	1	0.533025	No
132.873	-0.00140784	-0.000452239	1	0.958717	0.999207	0.564835	No
134.365	-0.0127963	-5.8e-05	1	0.973967	1	0.573364	No
135.575	0.0098958	0.00039298	1	0.852619	1	0.501928	No
135.701	0.0117807	-0.000406917	1	0.83801	0.70613	0.698636	No
136.003	0.0100319	-0.000353297	1	0.804852	0.963569	0.491722	No
136.053	0.0100319	-0.000353297	1	0.799799	0.421379	1.11736	Yes
138.167	0.0135652	0.000433135	1	0.779897	1	0.459117	No
139.424	-0.0127963	-5.8e-05	1	0.917717	1	0.54025	No
140.34	-0.00716494	-0.000132287	1	0.988059	0.999997	0.581662	No
142.113	-0.00599079	0.000484823	1	0.90392	1	0.532128	No
142.126	-0.0107794	7.07e-05	1	0.902444	0.328735	1.61607	Yes
142.708	-0.0127963	-5.8e-05	1	0.835163	0.999063	0.492113	No
143.146	-0.002664	-0.000401855	1	0.788837	0.995509	0.466475	No
144.465	0.00556145	0.00032122	1	0.738809	1	0.434929	No
146.274	-0.000934269	0.000377764	1	0.903338	1	0.531786	No
147.611	-0.0127963	-5.8e-05	1	0.994702	1	0.585571	No
148.736	-0.0127963	-5.8e-05	1	0.941166	1	0.554055	No
149.622	-0.0127963	-5.8e-05	1	0.842892	0.999994	0.496205	No
151.389	-0.0078859	-9.85e-05	1	0.737357	1	0.434074	No
155.083	-0.00565148	-0.000248951	1	0.986008	1	0.580452	No
155.327	-0.011743	-2.34e-05	1	0.972768	0.940009	0.609205	No
160.311	-0.011743	-2.34e-05	1	0.911614	1	0.536658	No
162.597	-0.0120747	-4.15e-05	1	0.950461	1	0.559526	No
163.643	-0.0042701	0.000478343	1	0.836136	0.999999	0.492225	No
167.07	0.00136074	-0.000323684	1	0.886568	1	0.521913	No
173.299	-0.00311481	0.000443308	1	0.801508	1	0.471839	No
173.783	0.0101619	-0.000356813	1	0.855226	0.997863	0.504541	No
178.573	0.00294142	-0.000494495	1	0.749475	1	0.441208	No
181.647	-0.00555058	-0.00025673	1	0.950628	1	0.559625	No
181.744	-0.00842723	0.000366517	1	0.958848	0.641627	0.879738	No
186.285	0.00515783	0.000315043	1	0.737139	1	0.433946	No
186.413	-0.00386575	0.000466082	1	0.740679	0.684304	0.637187	No
188.709	-0.00155223	-0.000446447	1	0.95754	1	0.563694	No
196.406	-0.0092014	0.000267323	1	0.993828	1	0.585056	No
196.937	-0.0123037	-0.000255177	1	0.987421	0.999075	0.581823	No
199.962	-0.00517275	0.000674822	1	0.735375	1	0.432907	No
200.646	0.0101619	-0.000356813	1	0.753476	0.999873	0.44362	No
200.762	0.012936	-0.000420008	1	0.761043	0.651829	0.687324	No
200.956	-0.00691561	0.00047675	1	0.776221	0.836711	0.54613	No
200.976	-0.00198842	0.000409341	1	0.777896	0.302372	1.51449	Yes
203.389	-0.00198842	0.000409341	1	0.993849	1	0.585068	No
203.392	-0.00773804	0.000438086	1	0.993902	0.318569	1.83665	Yes
203.529	-0.000934269	0.000377764	1	0.994997	0.630326	0.929271	No
207.427	-0.00815478	0.000397811	1	0.743316	1	0.437582	No
208.34	-0.011743	-2.34e-05	1	0.815659	0.999996	0.480172	No
209.385	-0.0050946	0.000484823	1	0.933095	0.999999	0.549304	No
209.485	-0.0092014	0.000267323	1	0.942773	0.647114	0.857655	No
209.776	-0.00172549	-0.000439497	1	0.96709	0.962074	0.591758	No
213.343	-0.00277951	-0.000397223	1	0.757648	1	0.446019	No
213.368	0.00655025	-0.000323542	1	0.756025	0.327981	1.35698	Yes
220.612	-0.0127963	-5.8e-05	1	0.742464	1	0.437081	No
223.368	0.000351669	0.000410023	1	0.935078	1	0.55047	No
223.676	-0.000934269	0.000377764	1	0.962393	0.975654	0.580688	No
224.416	-0.0042701	0.000478343	1	0.994779	0.999957	0.585641	No
226.328	0.00267306	0.000549591	1	0.853125	1	0.502225	No
227.854	-0.00482992	-0.000305595	1	0.735724	1	0.433113	No
227.872	0.000351669	0.000410023	1	0.735518	0.300072	1.44296	Yes
227.872	0.000351669	0.000410023	1	0.735518	0.156876	2.76008	Yes
228.312	0.00628325	0.000452218	1	0.741076	0.987284	0.441882	No
228.367	-0.00454462	0.000484823	1	0.743165	0.425654	1.02781	Yes
228.847	0.0117807	-0.000406917	1	0.773332	0.996404	0.456896	No
229.341	-0.00454462	0.000484823	1	0.821862	0.998089	0.484748	No
230.277	-0.00482992	-0.000305595	1	0.927811	0.999997	0.546194	No
231.276	-0.00198842	0.000409341	1	0.993188	0.999999	0.58468	No
231.437	-0.00700638	-0.000144508	1	0.994966	0.824734	0.7102	No
232.397	-0.00481961	0.000484823	1	0.951616	0.999998	0.560208	No
241.828	0.00267306	0.000549591	1	0.735587	1	0.433032	No
243.769	-0.0125494	-0.000255176	1	0.87552	1	0.51541	No
245.312	-0.0127384	-6.02e-05	1	0.994337	1	0.585356	No
255.748	-0.00172549	-0.000439497	1	0.736164	1	0.433372	No
256.278	-0.0092014	0.000267323	1	0.74257	0.998757	0.437687	No
258.823	-0.00555058	-0.00025673	1	0.978582	1	0.576081	No
260.49	0.00245381	0.00023901	1	0.936115	1	0.551081	No
263.495	0.00357126	-0.00147518	1	0.754539	1	0.444189	No
266.285	0.00665876	0.000439186	1	0.994629	1	0.585527	No
266.376	-0.011369	1.24e-05	1	0.994997	0.628907	0.93137	No
268.719	-0.00691561	0.00047675	1	0.797621	1	0.469551	No
272.56	-0.00212977	-0.000423281	1	0.963479	1	0.56719	No
275.495	-0.0127963	-5.8e-05	1	0.819228	1	0.482271	No
275.667	0.00267306	0.000549591	1	0.801063	0.816886	0.577287	No
276.462	0.0143811	-0.000405177	1	0.742485	0.999973	0.437105	No
277.578	-0.00181514	0.000404151	1	0.762621	1	0.448947	No
278.326	-0.000934269	0.000377764	1	0.8349	0.999955	0.491519	No
278.622	0.00152038	-0.00032587	1	0.869236	0.967863	0.5287	No
278.662	-0.0147868	-0.000145177	1	0.873861	0.408338	1.25982	Yes
281.733	-0.00181514	0.000404151	1	0.904612	1	0.532535	No
282.486	0.0132107	-0.000414865	1	0.818172	0.999958	0.48167	No
283.076	-0.0092014	0.000267323	1	0.763188	0.999502	0.449504	No
288.688	-0.00609831	-0.000214505	1	0.907548	1	0.534264	No
291.361	0.0098958	0.00039298	1	0.75104	1	0.442129	No
291.375	-0.0092014	0.000267323	1	0.751831	0.291875	1.51639	Yes
291.527	-0.00691561	0.00047675	1	0.761618	0.63708	0.703768	No
292.672	-0.00454462	0.000484823	1	0.879428	1	0.51771	No
294.308	-0.00842723	0.000366517	1	0.99499	1	0.58574	No
298.27	-0.0092014	0.000267323	1	0.747214	1	0.439877	No
300.706	-0.00691561	0.00047675	1	0.978321	1	0.575927	No
306.222	-0.0092014	0.000267323	1	0.83156	1	0.489531	No
306.808	-0.011743	-2.34e-05	1	0.899264	0.999546	0.529628	No
308.646	-0.0135171	-7.68e-06	1	0.987105	1	0.581098	No
309.767	-0.0127963	-5.8e-05	1	0.892322	1	0.5253	No
309.781	-0.00198842	0.000409341	1	0.890651	0.330341	1.5872	Yes
310.167	0.00223079	-0.000450207	1	0.845798	0.983754	0.506135	No
311.662	-0.0117574	-2.48e-05	1	0.735384	1	0.432913	No
311.979	0.010798	-0.000381182	1	0.737821	0.972288	0.446727	No
312.472	-0.00664604	-0.000172284	1	0.761653	0.997879	0.44933	No
312.897	-0.00172549	-0.000439497	1	0.798627	0.994672	0.472662	No
316.451	-0.00816075	-9.52e-05	1	0.924879	1	0.544467	No
323.176	0.0135652	0.000433135	1	0.949738	1	0.5591	No
323.547	0.0098958	0.00039298	1	0.912766	0.989615	0.542974	No
329.797	-0.00198842	0.000409341	1	0.976744	1	0.574999	No
333.599	-0.00198842	0.000409341	1	0.776053	1	0.456854	No
338.802	-0.00664604	-0.000172284	1	0.772893	1	0.454994	No
340.289	-0.0082695	0.000384635	1	0.754494	1	0.444162	No
340.496	-0.00494987	0.000484823	1	0.769084	0.878199	0.515545	No
341.296	-0.00380898	0.000635561	1	0.850751	0.999979	0.500839	No
343.582	-0.0127963	-5.8e-05	1	0.985877	1	0.580375	No
345.638	0.0098958	0.00039298	1	0.785634	1	0.462494	No
345.781	-0.0121468	-4.53e-05	1	0.773129	0.737103	0.617461	No
347.255	-0.00135815	0.000254405	1	0.753558	1	0.443612	No
348.242	-0.00198842	0.000409341	1	0.846713	0.999999	0.498451	No
354.879	0.012936	-0.000420008	1	0.808314	1	0.475846	No
365.167	-0.00446948	0.000654413	1	0.940241	1	0.55351	No
370.278	-0.00202171	-0.00025235	1	0.961906	1	0.566264	No
372.222	0.0134936	0.000432395	1	0.932995	1	0.549244	No
372.785	-0.00568035	-0.000246726	1	0.870658	0.99935	0.51288	No
376.334	-0.00914425	0.000274762	1	0.86612	1	0.509876	No
378.656	-0.0069873	0.000474947	1	0.977308	1	0.575331	No
380.66	0.00149339	0.000295791	1	0.775426	1	0.456485	No
381.044	-0.0147867	-0.000145179	1	0.748768	0.989678	0.445389	No
381.094	0.0101625	-0.000356829	1	0.7463	0.407014	1.07942	Yes
382.486	0.00333198	-0.000529377	1	0.777564	1	0.457744	No
384.663	-0.0127964	-5.8e-05	1	0.987158	1	0.581129	No
386.39	-0.00454517	0.000484823	1	0.911468	1	0.536572	No
387.062	-0.00759353	0.000448642	1	0.834166	0.999864	0.491132	No
387.117	-0.00210881	-0.000250734	1	0.827971	0.453302	1.07526	Yes
391.753	-0.0041407	0.000474419	1	0.990925	1	0.583347	No
392.397	-0.00102068	0.000380353	1	0.988056	0.999825	0.58176	No
392.708	-0.0136754	6.38e-06	1	0.971679	0.976823	0.585589	No
393.606	-0.00759353	0.000448642	1	0.884985	0.999995	0.520984	No
393.694	0.0138323	-0.000405178	1	0.874737	0.588522	0.874986	No
398.691	0.01376	-0.000405178	1	0.989554	1	0.58254	No
400.719	-0.00568035	-0.000246726	1	0.869715	1	0.511992	No
401.556	-0.00527684	-0.000277833	1	0.779589	0.999987	0.458942	No
403.151	-0.00139295	-0.000452836	1	0.756379	1	0.445272	No
404.286	-0.00399626	0.00047004	1	0.869257	1	0.511723	No
404.675	-0.00428124	-0.000334753	1	0.913552	0.992024	0.542122	No
404.778	-0.00579913	-0.000435505	1	0.924483	0.651209	0.835727	No
410.465	-0.000211596	0.000384377	1	0.782269	1	0.460514	No
411.128	0.010798	-0.000381182	1	0.853017	0.999849	0.502238	No
414.743	-0.0117714	-2.57e-05	1	0.862501	1	0.507745	No
416.5	0.00267347	0.000549606	1	0.735057	1	0.43272	No
417.458	-0.00914425	0.000274762	1	0.783397	0.999998	0.461178	No
417.581	-0.0136754	6.38e-06	1	0.795068	0.684168	0.684112	No
419.415	-0.00093401	0.000377757	1	0.979777	1	0.576785	No
420.524	-0.00454517	0.000484823	1	0.978459	1	0.576009	No
423.026	-0.00441208	0.000652775	1	0.744292	1	0.438157	No
424.331	-0.00447292	0.000484492	1	0.77387	1	0.455569	No
425.438	-0.00135815	0.000254405	1	0.8933	1	0.525876	No
425.619	-0.0127964	-5.8e-05	1	0.913605	0.855701	0.628525	No
426.703	-0.00862115	-0.000372186	1	0.99209	1	0.584033	No
427.494	0.013219	0.000429558	1	0.979092	0.99998	0.576393	No
428.583	-0.00842747	0.000366489	1	0.8768	1	0.516163	No
428.624	0.00411817	0.000549439	1	0.872019	0.415881	1.23436	Yes
428.722	-0.000298289	0.000383051	1	0.860567	0.511977	0.989511	No
429.618	-0.00842747	0.000366489	1	0.768166	0.999992	0.452214	No
431.7	-0.00914425	0.000274762	1	0.811104	1	0.477488	No
433.527	-0.00481973	0.000484823	1	0.986943	1	0.581003	No
433.67	-0.00142513	0.000392469	1	0.991719	0.784176	0.744494	No
433.681	0.0033814	0.000563539	1	0.991985	0.31534	1.85188	Yes
439.264	0.00267347	0.000549606	1	0.877568	1	0.516615	No
439.361	0.00267347	0.000549606	1	0.888827	0.62401	0.838517	No
440.354	-0.00441515	0.00048274	1	0.979536	0.999999	0.576643	No
440.49	-0.00413688	-0.000342124	1	0.986163	0.763545	0.760327	No
442.49	-0.00636601	0.000484823	1	0.883352	1	0.52002	No
442.5	0.00626928	0.000452835	1	0.882145	0.314856	1.64936	Yes
442.542	-0.00636601	0.000484823	1	0.877301	0.280307	1.84247	Yes
446.71	-0.0135171	-7.68e-06	1	0.929088	1	0.546944	No
448.694	0.00294141	-0.000494495	1	0.961843	1	0.566227	No
451.541	-0.00591803	0.000484823	1	0.736472	1	0.433553	No
453.622	0.0130808	-0.000417296	1	0.921891	1	0.542708	No
453.753	-0.000616163	0.000378187	1	0.93527	0.742299	0.741727	No
455.575	-0.00864262	0.000340042	1	0.969299	1	0.570616	No
458.87	0.0130808	-0.000417296	1	0.748727	1	0.440768	No
459.726	0.01376	-0.000405178	1	0.822002	0.999991	0.483908	No
460.691	-0.00920157	0.000267301	1	0.930904	0.999998	0.548014	No
461.375	-0.00312048	0.000624823	1	0.983514	0.999903	0.579041	No
461.5	-0.00599029	0.000484823	1	0.988763	0.735287	0.791628	No
462.309	-0.00345813	-0.000370011	1	0.983855	0.999982	0.579195	No
465.892	-0.00372182	0.000461717	1	0.750946	1	0.442074	No
467.865	-0.00198848	0.000409343	1	0.949216	1	0.558793	No
468.283	0.0124532	0.00042164	1	0.979751	0.995191	0.579556	No
471.691	-0.00093401	0.000377757	1	0.755129	1	0.444536	No
471.785	-0.00373253	-0.000359009	1	0.749664	0.570836	0.77311	No
474.417	-0.0120745	-4.15e-05	1	0.905696	1	0.533174	No
477.59	0.0055608	0.00032121	1	0.860703	1	0.506687	No
481.274	-0.00093401	0.000377757	1	0.89173	1	0.524952	No
481.344	-0.00560009	0.000484823	1	0.899702	0.530082	0.999175	No
483.485	0.0124532	0.00042164	1	0.970374	1	0.571249	No
485.709	-0.0132434	-3.01e-05	1	0.751801	1	0.442577	No
486.219	0.0138323	-0.000405178	1	0.735199	0.998313	0.433535	No
487.311	-0.00487753	0.000484823	1	0.787055	1	0.463331	No
497.69	-0.00920157	0.000267301	1	0.951414	1	0.560087	No
498.285	-0.00317293	0.000445071	1	0.889743	0.999603	0.523991	No
498.867	0.0135658	0.000433142	1	0.822521	0.999483	0.48446	No
499.665	-0.0120745	-4.15e-05	1	0.752211	0.999976	0.442829	No
503.816	0.00653536	-0.000323787	1	0.994642	1	0.585535	No
504.026	0.000928787	0.000437247	1	0.990509	0.907171	0.64277	No
504.588	-0.0135171	-7.68e-06	1	0.958397	0.99937	0.564554	No
504.924	-0.00172511	-0.000439512	1	0.927218	0.983073	0.555242	No
504.931	0.0138323	-0.000405178	1	0.926575	0.310719	1.75549	Yes
505.535	-0.00716467	-0.000132308	1	0.858462	0.999308	0.505717	No
505.949	-0.00172511	-0.000439512	1	0.811583	0.993834	0.480734	No
509.51	-0.00167069	0.000399825	1	0.925819	1	0.54502	No
513.419	-0.0113686	1.24e-05	1	0.766247	1	0.451082	No
516.685	-0.00123738	0.00024415	1	0.94476	1	0.55617	No
517.632	-0.0127964	-5.8e-05	1	0.994783	0.999998	0.58562	No
518.522	-0.00140739	-0.000452257	1	0.960749	0.999995	0.565586	No
518.725	-0.0147867	-0.000145179	1	0.943136	0.893636	0.621297	No
519.497	-0.00198848	0.000409343	1	0.858559	0.999968	0.505441	No
521.535	-0.00210881	-0.000250734	1	0.741322	1	0.436408	No
522.479	-0.00920157	0.000267301	1	0.813461	0.999997	0.478877	No
524.33	-0.00135815	0.000254405	1	0.988691	1	0.582032	No
529.75	0.01376	-0.000405178	1	0.845948	1	0.498001	No
531.743	-0.00788651	-9.85e-05	1	0.994626	1	0.585526	No
532.5	-0.00920157	0.000267301	1	0.959486	0.999966	0.564859	No
532.656	-0.000211596	0.000384377	1	0.946102	0.806417	0.690661	No
536.375	-0.0127964	-5.8e-05	1	0.806384	1	0.474709	No
537.309	0.00923082	0.000386653	1	0.912356	0.999997	0.537096	No
537.639	0.00625484	0.000453473	1	0.945701	0.981833	0.567025	No
538.441	-0.00198848	0.000409343	1	0.992918	0.999983	0.584531	No
540.338	-0.00310071	0.000442881	1	0.870522	1	0.512467	No
541.528	-0.00481973	0.000484823	1	0.753676	1	0.443681	No
541.587	-0.00454517	0.000484823	1	0.750268	0.444095	0.994551	Yes
541.612	-0.00454517	0.000484823	1	0.748922	0.254025	1.73559	Yes
543.246	-0.0041407	0.000474419	1	0.795154	1	0.468099	No
543.369	-0.00317293	0.000445071	1	0.807759	0.68977	0.689388	No
543.681	0.00294141	-0.000494495	1	0.842244	0.969165	0.511595	No
544.376	-0.00591803	0.000484823	1	0.921507	0.999911	0.54253	No
547.544	-0.00135815	0.000254405	1	0.844295	1	0.497027	No
550.139	-0.00894142	-0.000105177	1	0.786674	1	0.463107	No
550.826	-0.00454517	0.000484823	1	0.861375	0.999894	0.507136	No
554.007	-0.0114947	-0.000255177	1	0.904284	1	0.532342	No
555.487	-0.00310071	0.000442881	1	0.753894	1	0.44381	No
556.951	-0.0127964	-5.8e-05	1	0.771873	1	0.454393	No
557.309	-0.00093401	0.000377757	1	0.80535	0.985765	0.480947	No
561.211	-0.010431	-0.000387058	1	0.878808	1	0.517345	No
562.991	-0.0124919	-0.000255176	1	0.735369	1	0.432904	No
564.677	-0.0127964	-5.8e-05	1	0.848324	1	0.499399	No
564.681	-0.00441515	0.00048274	1	0.848727	0.285313	1.75119	Yes
566.377	0.00989553	0.000392977	1	0.993139	1	0.58465	No
566.747	-0.00198848	0.000409343	1	0.993275	0.990253	0.590486	No
566.792	0.00267347	0.000549606	1	0.992312	0.461684	1.26529	Yes
567.771	-0.0127964	-5.8e-05	1	0.925705	0.999998	0.544954	No
567.992	-0.0081547	0.00039782	1	0.901813	0.912052	0.582081	No
568.478	-0.0135171	-7.68e-06	1	0.845442	0.997866	0.498767	No
568.609	0.00267347	0.000549606	1	0.83051	0.716697	0.682174	No
568.731	0.00989553	0.000392977	1	0.816959	0.657693	0.731246	No
568.763	-0.00894142	-0.000105177	1	0.813506	0.328293	1.45877	Yes
568.913	-0.00920157	0.000267301	1	0.797979	0.647616	0.72537	No
571.663	-0.0124919	-0.000255176	1	0.84888	1	0.499727	No
572.224	-0.00691506	0.000476764	1	0.913226	0.999355	0.537954	No
572.731	-0.00591803	0.000484823	1	0.961537	0.998669	0.566801	No
575.342	-0.00944414	0.000330462	1	0.859189	1	0.505796	No
576.447	-0.00594693	0.000484823	1	0.752906	1	0.443228	No
578.382	-0.00448737	0.000484823	1	0.819128	1	0.482212	No
579.389	-0.0120745	-4.15e-05	1	0.932463	0.999999	0.548932	No
579.497	-0.00961677	0.00021019	1	0.942895	0.672353	0.825567	No
579.827	-0.00422349	-0.000337666	1	0.969982	0.97893	0.583308	No
579.874	0.00294141	-0.000494495	1	0.973145	0.463227	1.23672	Yes
581.306	0.00294141	-0.000494495	1	0.964444	1	0.567758	No
582.656	-0.0135171	-7.68e-06	1	0.821077	1	0.483359	No
583.556	-0.0127964	-5.8e-05	1	0.746095	0.999995	0.439221	No
584.833	-0.00093401	0.000377757	1	0.768408	1	0.452354	No
585.635	0.0105313	0.000396374	1	0.849994	0.99998	0.500392	No
586.691	0.00294141	-0.000494495	1	0.961308	1	0.565912	No
587.84	-0.00283713	-0.000394912	1	0.989275	1	0.582376	No
588.535	-0.0135171	-7.68e-06	1	0.943458	0.999913	0.555452	No
589.421	-0.0127386	-6.01e-05	1	0.845626	0.999994	0.497814	No
589.847	0.0112023	-0.000397288	1	0.798906	0.994731	0.472799	No
592.382	0.00267347	0.000549606	1	0.823243	1	0.484635	No
592.385	0.00267347	0.000549606	1	0.823628	0.279231	1.73641	Yes
592.696	-0.0145394	7.55e-05	1	0.859217	0.949791	0.532551	No
599.233	-0.00344737	0.000453395	1	0.809165	1	0.476347	No
599.306	-0.00454517	0.000484823	1	0.816909	0.513641	0.936268	No
601.279	0.0055608	0.00032121	1	0.993049	1	0.584597	No
601.326	-8.01e-05	0.000214823	1	0.993886	0.470788	1.24279	Yes
602.625	-0.0013063	-0.000456313	1	0.931059	1	0.548104	No
602.776	-0.0120745	-4.15e-05	1	0.915238	0.791249	0.680938	No
604.669	-0.00920157	0.000267301	1	0.739519	1	0.435347	No
611.17	-0.000757466	-0.000476832	1	0.765268	1	0.450505	No
613.653	-0.00888361	-0.000104668	1	0.860736	1	0.506706	No
614.573	0.00162121	0.000478746	1	0.957831	0.999997	0.563867	No
616.562	0.00136033	-0.00032368	1	0.933574	1	0.549585	No
618.704	-0.00591803	0.000484823	1	0.737564	1	0.434196	No
621.375	0.00267347	0.000549606	1	0.942009	1	0.554551	No
621.903	-0.0118993	-0.000255177	1	0.981383	0.99903	0.578291	No
622.273	-0.00198848	0.000409343	1	0.993925	0.990354	0.590813	No
623.281	0.00267347	0.000549606	1	0.957525	0.999999	0.563685	No
625.535	0.00989553	0.000392977	1	0.742211	1	0.436932	No
627.284	0.0101336	-0.000356085	1	0.822745	1	0.484341	No
628.68	-0.0061926	0.000484823	1	0.968836	1	0.570344	No
628.876	-0.00788651	-9.85e-05	1	0.980979	0.88752	0.650681	No
629.295	-0.00818341	0.000394522	1	0.994452	0.995	0.588365	No
630.676	0.0131612	0.00042896	1	0.917952	1	0.540389	No
630.677	0.014664	0.000447072	1	0.917878	0.293016	1.84408	Yes
632.449	-0.00198848	0.000409343	1	0.744995	1	0.438571	No
634.458	-0.0124919	-0.000255176	1	0.844627	1	0.497223	No
636.274	0.0066592	0.000439174	1	0.994421	1	0.585405	No
636.552	-0.0127964	-5.8e-05	1	0.993417	0.963853	0.606746	No
648.342	-0.00165625	0.000399392	1	0.835523	1	0.491864	No
648.569	-0.00536886	0.000484823	1	0.861915	0.916508	0.553623	No
649.698	0.0100325	-0.000353313	1	0.973818	1	0.573277	No
651.722	-0.0146839	7.68e-05	1	0.906858	1	0.533858	No
653.667	-0.0117714	-2.57e-05	1	0.736433	1	0.43353	No
653.764	-0.00110315	0.000233149	1	0.735243	0.578569	0.748104	No
657.312	-0.00399626	0.00047004	1	0.994995	1	0.585743	No
657.412	-0.0120745	-4.15e-05	1	0.99458	0.656934	0.89126	No
659.08	-0.00190557	-0.000254506	1	0.863588	1	0.508385	No
659.08	-0.00210881	-0.000250734	1	0.863588	0.27849	1.8255	Yes
661.52	-0.0136754	6.38e-06	1	0.760442	1	0.447664	No
668.448	-0.00399626	0.00047004	1	0.756843	1	0.445545	No
670.392	0.00267347	0.000549606	1	0.955249	1	0.562345	No
670.526	0.00267347	0.000549606	1	0.965801	0.754121	0.753933	No
672.291	0.00556186	0.000484094	1	0.94527	1	0.55647	No
674.508	-0.00317293	0.000445071	1	0.738766	1	0.434904	No
675.477	-0.00937377	-0.000136235	1	0.760048	0.999998	0.447433	No
677.429	-0.00881461	0.00031766	1	0.959807	1	0.565028	No
678.292	-0.00135815	0.000254405	1	0.994965	0.999993	0.585729	No
679.677	0.00628371	0.000452197	1	0.903566	1	0.53192	No
680.455	-0.00135815	0.000254405	1	0.814518	0.99997	0.479513	No
681.146	0.0132832	-0.00041351	1	0.75418	0.999885	0.444028	No
684.781	-0.00283713	-0.000394912	1	0.98371	1	0.5791	No
686.66	-0.0013063	-0.000456313	1	0.903418	1	0.531833	No
687.617	-0.000847832	0.00021563	1	0.79574	0.999998	0.468445	No
688.017	0.01376	-0.000405178	1	0.761425	0.991874	0.451915	No
688.535	-0.0127964	-5.8e-05	1	0.737163	0.998507	0.434609	No
688.758	-0.00944414	0.000330462	1	0.73502	0.896076	0.482881	No
692.221	0.0065498	-0.000323549	1	0.994996	1	0.585744	No
692.333	-0.010156	-0.000393828	1	0.994435	0.697061	0.839831	No
698.385	-0.00135815	0.000254405	1	0.960731	1	0.565572	No
698.389	0.00429069	-0.00074524	1	0.96106	0.313513	1.8046	Yes
698.424	-0.00135815	0.000254405	1	0.963803	0.272037	2.08567	Yes
698.812	0.0051487	-0.000362151	1	0.986754	0.984069	0.590296	No
699.743	-0.0127964	-5.8e-05	1	0.980344	0.999997	0.57712	No
701.568	0.00264459	0.000548516	1	0.796926	1	0.469142	No
705.375	-0.00372182	0.000461717	1	0.961437	1	0.565988	No
705.712	-0.00669588	-0.000393051	1	0.983063	0.984183	0.58802	No
707.61	-0.0117426	-2.34e-05	1	0.902664	1	0.531388	No
707.84	-0.0125497	-0.000255176	1	0.876384	0.919302	0.561207	No
708.274	0.00267347	0.000549606	1	0.82614	0.995335	0.488619	No
708.294	0.00265903	0.000549061	1	0.823975	0.328562	1.47633	Yes
710.161	-0.0118993	-0.000255177	1	0.746883	1	0.439682	No
712.406	0.00356054	-0.0013538	1	0.965256	1	0.568236	No
714.745	-0.000757466	-0.000476832	1	0.885181	1	0.521097	No
718.486	-0.0118993	-0.000255177	1	0.874016	1	0.514524	No
718.494	-0.00920157	0.000267301	1	0.874989	0.30655	1.6803	Yes
720.324	-0.00135815	0.000254405	1	0.993482	1	0.584852	No
720.635	-0.00958815	0.000214191	1	0.983003	0.977085	0.592255	No
721.337	-0.00591803	0.000484823	1	0.928001	0.99992	0.546348	No
729.342	0.0135658	0.000433142	1	0.812629	1	0.478386	No
729.781	-0.0127386	-6.01e-05	1	0.770819	0.995499	0.455825	No
741.698	0.0146273	-0.000405177	1	0.976523	1	0.574869	No
744.735	-0.0114981	4.7e-08	1	0.736118	1	0.433345	No
744.767	-0.00655386	0.000484822	1	0.736673	0.347301	1.24869	Yes
748.677	-0.0134739	-1.14e-05	1	0.976652	1	0.574945	No
751.832	-0.00141069	0.000392036	1	0.738589	1	0.4348	No
752.771	0.0012222	-0.000517461	1	0.803788	0.999997	0.473183	No
756.31	-0.00304293	0.000441128	1	0.921104	1	0.542244	No
756.427	-0.00304293	0.000441128	1	0.908504	0.693058	0.771692	No
761.726	-0.0133299	-2.4e-05	1	0.989761	1	0.582662	No
763.624	-0.00727623	0.000467345	1	0.88403	1	0.520419	No
764.451	-0.00311516	0.000443319	1	0.791869	0.999985	0.466172	No
764.71	0.0055608	0.00032121	1	0.769073	0.938843	0.482237	No
769.326	-0.0127964	-5.8e-05	1	0.990201	1	0.582921	No
770.684	0.00683255	0.000434479	1	0.874916	1	0.515054	No
770.695	0.010798	-0.000381182	1	0.873619	0.314964	1.63285	Yes
770.836	-0.00930172	-0.00013063	1	0.857137	0.622203	0.810968	No
771.804	-0.0106495	8.39e-05	1	0.760652	0.999998	0.447789	No
773.56	0.00411817	0.000549439	1	0.78843	1	0.464141	No
775.308	0.00999669	0.000393939	1	0.970283	1	0.571195	No
775.35	0.00999669	0.000393939	1	0.973068	0.445258	1.28652	Yes
776.36	0.00267347	0.000549606	1	0.9884	0.999999	0.581861	No
777.481	0.00267347	0.000549606	1	0.896158	1	0.527559	No
779.644	-0.0127964	-5.8e-05	1	0.736166	1	0.433373	No
783.667	-0.000295065	-0.00048657	1	0.971325	1	0.571809	No
785.44	-0.00632265	0.000484823	1	0.787649	1	0.46368	No
790.189	-0.0041407	0.000474419	1	0.992428	1	0.584232	No
790.358	-0.00181514	0.000404151	1	0.98704	0.842045	0.690058	No
790.387	-0.00448446	0.000452876	1	0.985852	0.38217	1.51859	Yes
791.536	-0.00290934	-0.000392017	1	0.885587	1	0.521336	No
792.842	-0.0111959	2.9e-05	1	0.754501	1	0.444167	No
796.42	0.00118423	0.000276344	1	0.980561	1	0.577246	No
797.854	-0.0100175	0.000154302	1	0.954179	1	0.561715	No
802.635	-0.00324515	0.000447262	1	0.91629	1	0.53941	No
802.649	-0.0041407	0.000474419	1	0.917779	0.334734	1.61408	Yes
802.76	-0.00640936	0.000484823	1	0.929376	0.539726	1.01369	No
804.66	-0.00181514	0.000404151	1	0.967966	1	0.569831	No
815.478	-0.00441208	0.000652775	1	0.791376	1	0.465875	No
816.307	0.00446603	0.000292257	1	0.8836	0.999987	0.520173	No
817.119	-0.0042668	-0.000335438	1	0.964766	0.999985	0.567956	No
817.306	-0.00686204	-0.000155634	1	0.977265	0.870869	0.660611	No
817.753	0.0124676	0.000421789	1	0.99398	0.996708	0.587078	No
819.629	-0.0081547	0.00039782	1	0.866043	1	0.50983	No
820.484	-0.00586064	0.000692368	1	0.775313	0.99999	0.456423	No
820.743	-0.0128686	-5.54e-05	1	0.755998	0.938444	0.474241	No
824.419	-0.00457407	0.000484823	1	0.984269	1	0.579429	No
824.59	-0.00600474	0.000484823	1	0.990783	0.845238	0.690058	No
825.207	-0.00093401	0.000377757	1	0.98921	0.999718	0.582501	No
825.361	0.0116295	0.000412418	1	0.98271	0.809123	0.714985	No
831.75	-0.00210881	-0.000250734	1	0.994416	1	0.585402	No
832.354	-0.00727623	0.000467345	1	0.98212	0.999685	0.578346	No
833.403	-0.00934483	0.000248201	1	0.888036	0.999999	0.522778	No
836.456	-0.0137185	1.09e-05	1	0.794672	1	0.467815	No
836.535	0.0147718	-0.000405177	1	0.802562	0.532148	0.887835	No
837.248	-0.00920157	0.000267301	1	0.883255	0.999907	0.520011	No
837.542	0.0144972	-0.000405177	1	0.916329	0.968854	0.556774	No
838.427	-0.00659722	0.00048476	1	0.986266	0.999995	0.580607	No
838.724	-0.00592938	-0.000431484	1	0.994335	0.972347	0.602002	No
840.172	0.00564848	0.000480267	1	0.911868	1	0.536807	No
840.58	-0.0124642	-6e-05	1	0.865254	0.993598	0.512648	No
841.378	0.00241352	0.000539796	1	0.779594	0.999977	0.458949	No
841.823	-0.00194515	0.000408045	1	0.748169	0.995682	0.442349	No
845.306	0.00118423	0.000276344	1	0.981416	1	0.577749	No
846.746	-0.00826955	0.000384628	1	0.95225	1	0.56058	No
852.167	0.014237	-0.000405177	1	0.974489	1	0.573671	No
853.358	0.00564848	0.000480267	1	0.978931	1	0.576287	No
853.636	-0.00961677	0.00021019	1	0.959845	0.962636	0.586983	No
855.672	-0.00481973	0.000484823	1	0.754624	1	0.444239	No
860.647	-0.0106495	8.39e-05	1	0.957484	1	0.563661	No
860.833	-0.0125497	-0.000255176	1	0.940892	0.867721	0.638332	No
861.427	-0.0124642	-6e-05	1	0.876556	0.999562	0.516245	No
861.669	-0.00788651	-9.85e-05	1	0.848342	0.929827	0.5371	No
862.489	-0.00944414	0.000330462	1	0.765922	0.999983	0.450898	No
866.553	-0.00304293	0.000441128	1	0.992703	1	0.584394	No
869.915	-0.0041407	0.000474419	1	0.740946	1	0.436187	No
870.653	-0.0137617	1.55e-05	1	0.74334	0.999941	0.437622	No
874.913	-0.00664588	-0.000172296	1	0.929355	1	0.547102	No
875.479	-0.00139624	0.000391604	1	0.866106	0.999373	0.510187	No
879.566	0.00999669	0.000393939	1	0.930498	1	0.547774	No
880.538	-0.000685216	-0.000478354	1	0.993175	0.999999	0.584672	No
880.618	-0.00400692	-0.000348008	1	0.994403	0.589894	0.992371	No
882.649	-0.00448446	0.000452876	1	0.844105	1	0.496916	No
888.34	0.00133209	0.000285645	1	0.974383	1	0.573609	No
888.596	-0.00633711	0.000484823	1	0.955486	0.948211	0.593206	No
888.598	-0.00536886	0.000484823	1	0.955311	0.30081	1.86955	Yes
888.692	-0.0142509	5.97e-05	1	0.947109	0.457525	1.21863	Yes
889.604	-0.0106495	8.39e-05	1	0.847165	0.999994	0.49872	No
889.694	-0.0117426	-2.34e-05	1	0.836773	0.585193	0.841773	No
890.658	-8.01e-05	0.000214823	1	0.749995	0.999997	0.441515	No
894.735	0.00999669	0.000393939	1	0.994881	1	0.585676	No
895.626	-0.0042707	0.000478361	1	0.951323	0.999995	0.560037	No
897.374	-0.00481973	0.000484823	1	0.767597	1	0.451876	No
901.315	-0.00310071	0.000442881	1	0.988484	1	0.58191	No
903.389	-0.00816103	-9.52e-05	1	0.867924	1	0.510938	No
911.581	-0.00181514	0.000404151	1	0.751163	1	0.442202	No
912.075	-0.0121017	-0.000255177	1	0.735226	0.997889	0.433735	No
912.971	-0.00161418	0.000572487	1	0.769639	0.999994	0.453081	No
913.539	-0.00136735	0.000390738	1	0.825061	0.999362	0.486015	No
913.601	-0.0132719	-0.000235182	1	0.832001	0.479875	1.02066	No
916.344	-0.0041407	0.000474419	1	0.969171	1	0.570541	No
917.394	-0.00727623	0.000467345	1	0.862903	0.999999	0.507982	No
917.565	-0.00891493	0.000304604	1	0.843101	0.821436	0.604216	No
919.684	-0.00387695	-0.000353219	1	0.751288	1	0.442275	No
921.379	0.00999669	0.000393939	1	0.922805	1	0.543246	No
922.323	0.0124532	0.00042164	1	0.99061	0.999998	0.583163	No
922.628	-0.0127964	-5.8e-05	1	0.994987	0.975474	0.600465	No
923.576	-0.00379404	0.000463908	1	0.949076	0.999998	0.558712	No
923.746	-0.00165625	0.000399392	1	0.933038	0.834416	0.658268	No
924.323	-0.0041407	0.000474419	1	0.869085	0.999426	0.511915	No
924.725	-0.00165625	0.000399392	1	0.822819	0.9927	0.487947	No
926.917	-0.00420906	-0.000338409	1	0.768314	1	0.452298	No
928.314	-0.00123738	0.00024415	1	0.917873	1	0.540342	No
928.326	-0.0136754	6.38e-06	1	0.919206	0.330545	1.63708	Yes
929.533	-0.00894142	-0.000105177	1	0.994807	1	0.585633	No
930.262	-0.0100463	0.000151095	1	0.972207	0.999949	0.572357	No
931.112	-0.0110521	4.32e-05	1	0.891415	0.999991	0.524771	No
931.747	0.00999669	0.000393939	1	0.818398	0.999759	0.481899	No
933.742	-0.00093401	0.000377757	1	0.757084	1	0.445687	No
940.455	-0.00918724	0.000269166	1	0.742888	1	0.437331	No
943.908	-0.0041407	0.000474419	1	0.988561	1	0.581955	No
945.349	-0.0042707	0.000478361	1	0.859523	1	0.505992	No
945.522	-0.0033896	0.000451642	1	0.839378	0.828175	0.596653	No
948.611	-0.0137185	1.09e-05	1	0.843878	1	0.496782	No
949.647	-0.0100175	0.000154302	1	0.955432	0.999999	0.562453	No
953.328	-0.0112103	2.76e-05	1	0.760002	1	0.447405	No
957.479	-0.00210881	-0.000250734	1	0.994916	1	0.585697	No
964.353	0.0139704	0.000437737	1	0.993865	1	0.585078	No
964.357	0.00521537	0.000499403	1	0.993918	0.318572	1.83666	Yes
967.286	-0.00971696	0.000196186	1	0.760299	1	0.44758	No
967.326	-0.00181514	0.000404151	1	0.757575	0.379751	1.17439	Yes
969.742	0.0124595	-0.000421017	1	0.865698	1	0.509627	No
972.355	-0.00944414	0.000330462	1	0.956885	1	0.563308	No
972.393	-0.00944414	0.000330462	1	0.95367	0.427747	1.31249	Yes
972.717	-0.00568035	-0.000246726	1	0.922638	0.968385	0.560879	No
974.75	-0.00518159	-0.000230714	1	0.737595	1	0.434214	No
975.493	0.00868172	0.000389631	1	0.749014	0.999946	0.44096	No
980.794	-0.00530449	0.000677486	1	0.799565	1	0.470696	No
988.667	-0.00822648	0.000389575	1	0.738773	1	0.434908	No
988.719	-0.00679948	0.000479672	1	0.737455	0.41486	1.04645	Yes
989.741	-0.0105613	-0.000383851	1	0.767726	0.999999	0.451953	No
992.298	-0.00141069	0.000392036	1	0.994142	1	0.585241	No
992.667	-0.0113686	1.24e-05	1	0.991937	0.99024	0.589698	No
995.5	-0.00691506	0.000476764	1	0.74402	1	0.437997	No
995.51	-0.0044007	0.000482302	1	0.743579	0.279208	1.56778	Yes
996.167	-0.00181514	0.000404151	1	0.738285	0.999638	0.434778	No
996.649	-0.00727623	0.000467345	1	0.762225	0.997553	0.449814	No
998	-0.00141069	0.000392036	1	0.903976	1	0.532161	No
998.308	0.00791599	0.000405133	1	0.936461	0.974997	0.565422	No
1002.57	-0.00961677	0.00021019	1	0.740749	1	0.436071	No
1005.3	-0.00093401	0.000377757	1	0.93794	1	0.552156	No
1008.78	-0.0142509	5.97e-05	1	0.793447	1	0.467094	No
1012.53	-0.00671793	-0.000166742	1	0.959827	1	0.56504	No
1015.68	-0.00344737	0.000453395	1	0.801292	1	0.471712	No
1017.88	0.00501324	0.000311988	1	0.785546	1	0.462443	No
1018.05	-0.00888361	-0.000104668	1	0.80274	0.826174	0.571991	No
1018.53	-0.00961677	0.00021019	1	0.8559	0.997483	0.505131	No
1019.78	-0.0142509	5.97e-05	1	0.978363	1	0.575952	No
1020.25	-0.00560009	0.000484823	1	0.994456	0.997652	0.586804	No
1023.29	-0.00691506	0.000476764	1	0.750601	1	0.441871	No
1026.27	-0.00165625	0.000399392	1	0.940191	1	0.553481	No
1026.36	-0.00826955	0.000384628	1	0.948114	0.598102	0.933193	No
1028.32	-0.00344737	0.000453395	1	0.946536	1	0.557216	No
1028.45	-0.011757	-2.47e-05	1	0.93486	0.718081	0.766407	No
1028.73	-0.00671793	-0.000166742	1	0.904946	0.957289	0.556501	No
1029.28	0.00484	0.000515986	1	0.841865	0.999117	0.496035	No
1030.42	0.00791599	0.000405133	1	0.743448	1	0.43766	No
1030.93	-0.00249053	-0.000408812	1	0.735609	0.998331	0.433769	No
1031.79	-0.00886728	-0.000377791	1	0.781608	0.999991	0.460128	No
1031.94	0.00419667	0.00024669	1	0.794897	0.738523	0.633627	No
1034.89	-0.00310071	0.000442881	1	0.977718	1	0.575572	No
1037.75	-0.00141069	0.000392036	1	0.735175	1	0.43279	No
1039.49	-0.00516609	0.000893672	1	0.857985	1	0.505087	No
1040.67	0.00999669	0.000393939	1	0.975158	1	0.574065	No
1041.43	-0.00652496	0.000484822	1	0.994032	0.999967	0.585195	No
1043.69	0.0109937	0.00040313	1	0.792871	1	0.466755	No
1043.73	0.0112601	-0.00039821	1	0.78913	0.384563	1.208	Yes
1050.36	-0.00652496	0.000484822	1	0.825886	1	0.48619	No
1051.45	-0.00386626	0.000466098	1	0.740366	1	0.435846	No
1052.66	0.00241352	0.000539796	1	0.77482	1	0.456128	No
1054.32	0.000697829	0.000426352	1	0.951659	1	0.560231	No
1056.24	-0.00448446	0.000452876	1	0.947129	1	0.557565	No
1056.64	-0.00167069	0.000399825	1	0.906442	0.993096	0.537323	No
1063.3	-0.00652496	0.000484822	1	0.940218	1	0.553496	No
1063.41	-0.00161418	0.000572487	1	0.92961	0.669219	0.817746	No
1064.33	-0.00207515	0.000411938	1	0.825204	0.999996	0.485791	No
1064.66	-0.00181514	0.000404151	1	0.790408	0.979398	0.475093	No
1064.73	-0.00167069	0.000399825	1	0.784222	0.478619	0.964573	No
1071.3	-0.00636601	0.000484823	1	0.826995	1	0.486843	No
1071.33	-0.00826955	0.000384628	1	0.822745	0.392046	1.23542	Yes
1071.77	-0.00809079	0.000577166	1	0.779116	0.992436	0.462153	No
1072.61	-0.00210881	-0.000250734	1	0.73553	0.999987	0.433004	No
1075.67	-0.0106495	8.39e-05	1	0.980417	1	0.577161	No
1077.77	-0.00600695	0.000698081	1	0.885263	1	0.521145	No
1078.56	0.00241352	0.000539796	1	0.797148	0.999972	0.469286	No
1079.4	-0.00317293	0.000445071	1	0.739574	0.999987	0.435385	No
1084.48	-0.00317293	0.000445071	1	0.915887	1	0.539173	No
1085.67	-0.0023496	0.000420157	1	0.784177	1	0.461637	No
1086.15	-0.00664588	-0.000172296	1	0.749125	0.997327	0.442184	No
1086.81	-0.0018007	0.000403718	1	0.736017	0.99982	0.433363	No
1086.99	0.00241352	0.000539796	1	0.740295	0.821827	0.530286	No
1087.03	0.00241352	0.000539796	1	0.741708	0.35869	1.2173	Yes
1092.52	-0.00691506	0.000476764	1	0.797023	1	0.469199	No
1095.58	0.0109937	0.00040313	1	0.885539	1	0.521307	No
1095.58	0.0109937	0.00040313	1	0.885539	0.283562	1.83843	Yes
